# Supplementary material for: Highly Pathogenic Avian Influenza A(H5N1) Virus Outbreak in New England Seals, United States
Source: Emerg Infect Dis. 2023 Apr;29(4):786–91. doi: 10.3201/eid2904.221538 (PMC10045683; doi:10.3201/eid2904.221538)
Supplement: Appendix 2 — Samples and sequences used for study of highly pathogenic avian influenza A(H5N1) virus outbreak in New England seals, United States. [file 22-1538-Techapp-s2.xlsx]

## Sheet: Appendix 2 Table 1
Article DOI: https://doi.org/10.3201/eid2904.221538
EID cannot ensure accessibility for supplementary materials supplied by authors.
Readers who have difficulty accessing supplementary content should contact the authors for assistance.
Highly Pathogenic Avian Influenza A(H5N1) Virus Outbreak in New England Seals, United States
Appendix 2 Table 1. Avian samples screened for influenza A(H5N1) virus
Animal_ID	Species	Date	State	H5_Ct	H5_result	Sequence_accession
CW_22-42	Barred owl	2022-01-21	MA	NA	N	NA
TW_6	Snowy owl	2022-01-23	MA	NA	N	NA
TW_9	Snowy owl	2022-01-25	MA	NA	N	NA
TW_8	Snowy owl	2022-01-26	MA	NA	N	NA
TW_22-97	American black duck	2022-01-31	MA	NA	N	NA
TW_21-3433	Barred owl	2022-01-31	MA	NA	N	NA
TW_22-42	Barred owl	2022-01-31	MA	NA	N	NA
TW_21-29	Canada goose	2022-01-31	MA	NA	N	NA
TW_22-54	Canada goose	2022-01-31	MA	NA	N	NA
TW_22-60	Canada goose	2022-01-31	MA	NA	N	NA
CW_22-57	Common loon	2022-01-31	MA	NA	N	NA
TW_22-25	Cooper's hawk	2022-01-31	MA	NA	N	NA
TW_22-62	Cooper's hawk	2022-01-31	MA	NA	N	NA
TW_22-24	Great horned owl	2022-01-31	MA	NA	N	NA
TW_22-4	Herring gull	2022-01-31	MA	NA	N	NA
TW_22-50	Herring gull	2022-01-31	MA	NA	N	NA
TW_22-52	Mallard	2022-01-31	MA	NA	N	NA
TW_21-3439	Mute swan	2022-01-31	MA	NA	N	NA
TW_22-45	Mute swan	2022-01-31	MA	NA	N	NA
TW_21-3423	Red-tailed hawk	2022-01-31	MA	NA	N	NA
TW_22-43	Red-tailed hawk	2022-01-31	MA	NA	N	NA
TW_22-48	Red-tailed hawk	2022-01-31	MA	NA	N	NA
TW_22-53	Red-tailed hawk	2022-01-31	MA	NA	N	NA
TW_22-74	Red-tailed hawk	2022-01-31	MA	NA	N	NA
TW_22-36	Ring-necked duck	2022-01-31	MA	NA	N	NA
TW_22-9	Snowy owl	2022-01-31	MA	NA	N	NA
TW_22-57	Thick-billed murre	2022-01-31	MA	NA	N	NA
TW_22-87	Barred owl	2022-02-03	MA	NA	N	NA
TW_22-29	Canada goose	2022-02-03	MA	NA	N	NA
TW_22-37	Canada goose	2022-02-03	MA	NA	N	NA
TW_22-71	Canada goose	2022-02-03	MA	NA	N	NA
TW_22-91	Canada goose	2022-02-03	MA	NA	N	NA
TW_22-65	Cooper's hawk	2022-02-03	MA	NA	N	NA
TW_22-95	Hooded merganser	2022-02-03	MA	NA	N	NA
TW_22-77	Red-tailed hawk	2022-02-03	MA	NA	N	NA
TW_22-96	Ring-necked duck	2022-02-03	MA	NA	N	NA
TW_22-111	Blue jay	2022-02-05	MA	NA	N	NA
TW_22-116	Blue jay	2022-02-06	MA	NA	N	NA
CW_22-68	Common eider	2022-02-06	MA	NA	N	NA
CW_22-71	Red-tailed hawk	2022-02-08	MA	NA	N	NA
TW_1	Snowy owl	2022-02-09	MA	NA	N	NA
CW_22-73	Long-tailed duck	2022-02-10	MA	NA	N	NA
CW_22-75	Red-tailed hawk	2022-02-10	MA	NA	N	NA
CW_22-78	Herring gull	2022-02-11	MA	NA	N	NA
CW_22-80	Red-tailed hawk	2022-02-11	MA	NA	N	NA
TW_10	Snowy owl	2022-02-12	MA	NA	N	NA
CW_22-82	Herring gull	2022-02-13	MA	NA	N	NA
CW_22-85	Canada goose	2022-02-16	MA	NA	N	NA
TW_22-85	Cooper's hawk	2022-02-16	MA	NA	N	NA
CW_22-86	Herring gull	2022-02-16	MA	NA	N	NA
TW_22-108	Barred owl	2022-02-18	MA	NA	N	NA
TW_22-143	Barred owl	2022-02-18	MA	NA	N	NA
TW_22-106	Canada goose	2022-02-18	MA	NA	N	NA
TW_22-120	Common loon	2022-02-18	MA	NA	N	NA
TW_22-110	Cooper's hawk	2022-02-18	MA	NA	N	NA
TW_22-147	Eastern screech owl	2022-02-18	MA	NA	N	NA
NEWC_A22-54	Herring gull	2022-02-18	MA	NA	N	NA
TW_22-58	Mallard	2022-02-18	MA	NA	N	NA
TW_22-144	Mute swan	2022-02-18	MA	NA	N	NA
TW_22-118	Red-shouldered hawk	2022-02-18	MA	NA	N	NA
TW_22-142	Red-tailed hawk	2022-02-18	MA	NA	N	NA
TW_22-9142	Red-tailed hawk	2022-02-18	MA	NA	N	NA
TW_22-103	Red-throated loon	2022-02-18	MA	NA	N	NA
CW_22-91	Mute swan	2022-02-21	MA	NA	N	NA
CW_22-93	Red-tailed hawk	2022-02-21	MA	NA	N	NA
CW_22-95	Red-tailed hawk	2022-02-21	MA	NA	N	NA
NEWC_A22-57	Red-tailed hawk	2022-02-21	MA	NA	N	NA
NEWC_A22-30	Canada goose	2022-02-23	MA	NA	N	NA
NEWC_A22-60	Canada goose	2022-02-23	MA	NA	N	NA
CW_21-2335	Eastern screech owl	2022-02-23	MA	NA	N	NA
CW_21-2357	Herring gull	2022-02-23	MA	NA	N	NA
NEWC_A22-59	Mute swan	2022-02-23	MA	NA	N	NA
CW_21-2279	Red-tailed hawk	2022-02-23	MA	NA	N	NA
CW_21-2308	Red-tailed hawk	2022-02-23	MA	NA	N	NA
CW_21-2319	Red-tailed hawk	2022-02-23	MA	NA	N	NA
CW_22-100	Red-tailed hawk	2022-02-23	MA	NA	N	NA
CW_22-101	Red-throated loon	2022-02-23	MA	NA	N	NA
TW_21-3390	American crow	2022-02-24	MA	NA	N	NA
TW_21-3152	Bald eagle	2022-02-24	MA	NA	N	NA
TW_22-164	Long-eared owl	2022-02-24	MA	NA	N	NA
TW_22-171	Long-eared owl	2022-02-24	MA	NA	N	NA
MMAN_220224	Long-tailed duck	2022-02-24	MA	NA	N	NA
TW_22-158	Red-tailed hawk	2022-02-24	MA	NA	N	NA
MMAN_220227	Atlantic puffin	2022-02-27	MA	NA	N	NA
CW_22-107	American crow	2022-02-28	MA	NA	N	NA
CW_22-113	American woodcock	2022-03-01	MA	NA	N	NA
MMAN_220301	Razorbill	2022-03-01	MA	NA	N	NA
CW_22-114	Red-tailed hawk	2022-03-01	MA	NA	N	NA
NEWC_NEWC_ed_1	Barred owl	2022-03-02	MA	NA	N	NA
MMAN_220302	Peregrine falcon	2022-03-02	MA	NA	N	NA
NEWC_NEWC_ed_Falc	Red-tailed hawk	2022-03-02	MA	NA	N	NA
NEWC_A22-64	Herring gull	2022-03-03	MA	NA	N	NA
NEWC_A22-29	Mute swan	2022-03-03	MA	NA	N	NA
MMAN_220303	Red-tailed hawk	2022-03-03	MA	NA	N	NA
TW_22-177	Red-tailed hawk	2022-03-03	MA	NA	N	NA
CW_22-119	American crow	2022-03-04	MA	NA	N	NA
TW_21-185	Eastern screech owl	2022-03-04	MA	NA	N	NA
TW_22-186	Red-tailed hawk	2022-03-04	MA	NA	N	NA
TW_22-193	Blue jay	2022-03-05	MA	NA	N	NA
CW_22-124	Mute swan	2022-03-06	MA	NA	N	NA
TW_22-124	Red-shouldered hawk	2022-03-06	MA	NA	N	NA
CW_22-129	Bufflehead	2022-03-07	MA	NA	N	NA
TW_22-132	Herring gull	2022-03-07	MA	NA	N	NA
CW_22-133	Canada goose	2022-03-08	MA	NA	N	NA
CW_22-123	Eastern screech owl	2022-03-08	MA	NA	N	NA
CW_22-134	Great horned owl	2022-03-08	MA	NA	N	NA
CW_22-67	American woodcock	2022-03-09	MA	NA	N	NA
TW_22-189	American woodcock	2022-03-09	MA	NA	N	NA
TW_22-67	Barred owl	2022-03-09	MA	NA	N	NA
CW_22-136	Great blue heron	2022-03-09	MA	NA	N	NA
CW_22-140	Mute swan	2022-03-09	MA	NA	N	NA
CW_22-138	Red-tailed hawk	2022-03-09	MA	NA	N	NA
TW_11	Snowy owl	2022-03-09	MA	NA	N	NA
TW_3	Snowy owl	2022-03-09	MA	NA	N	NA
CW_22-143	Canada goose	2022-03-10	MA	NA	N	NA
TW_22MM00147	Red-tailed hawk	2022-03-11	MA	NA	N	NA
TW_12	Snowy owl	2022-03-11	MA	NA	N	NA
CW_22-149	Long-tailed duck	2022-03-13	MA	NA	N	NA
CW_22-147	Red-tailed hawk	2022-03-13	MA	NA	N	NA
TW_22-152	Great black-backed gull	2022-03-14	MA	NA	N	NA
TW_22-150	Red-shouldered hawk	2022-03-14	MA	NA	N	NA
CW_22-156	Herring gull	2022-03-15	MA	NA	N	NA
NEWC_22-71	Red-tailed hawk	2022-03-15	MA	NA	N	NA
CW_22-165	Barred owl	2022-03-16	MA	NA	N	NA
TW_22-203	Cooper's hawk	2022-03-16	MA	NA	N	NA
NEWC_A22-73	Red-tailed hawk	2022-03-16	MA	NA	N	NA
TW_22-165	Red-tailed hawk	2022-03-16	MA	NA	N	NA
CW_22-169	Herring gull	2022-03-17	MA	NA	N	NA
TW_22-223	Canada goose	2022-03-18	MA	NA	N	NA
TW_22-225	Eastern screech owl	2022-03-18	MA	NA	N	NA
TW_22-222	Red-tailed hawk	2022-03-18	MA	NA	N	NA
TW_22-227	Red-tailed hawk	2022-03-19	MA	NA	N	NA
TW_22-228	Barred owl	2022-03-20	MA	NA	N	NA
CW_22-176	Herring gull	2022-03-20	MA	NA	N	NA
NEWC_A22-82	Herring gull	2022-03-20	MA	NA	N	NA
TW_22-176	Mute swan	2022-03-20	MA	NA	N	NA
TW_22-233	Red-tailed hawk	2022-03-20	MA	NA	N	NA
CW_22-175	White-winged scoter	2022-03-20	MA	NA	N	NA
TW_22-235	Red-tailed hawk	2022-03-21	MA	NA	N	NA
TW_22-237	Red-tailed hawk	2022-03-21	MA	NA	N	NA
TW_22-243	Herring gull	2022-03-22	MA	NA	N	NA
TW_22-244	Herring gull	2022-03-22	MA	NA	N	NA
TW_22-239	Snowy owl	2022-03-22	MA	NA	N	NA
TW_22-145	Barred owl	2022-03-23	MA	NA	N	NA
TW_22-245	Barred owl	2022-03-23	MA	NA	N	NA
TW_22-246	Canada goose	2022-03-23	MA	NA	N	NA
TW_22-215	Bald eagle	2022-03-24	MA	NA	N	NA
TW_22-178	Herring gull	2022-03-24	MA	NA	N	NA
TW_22-253	Eastern screech owl	2022-03-25	MA	NA	N	NA
CW_22-186	Wild turkey	2022-03-25	MA	NA	N	NA
TW_22-192	Great horned owl	2022-03-26	MA	NA	N	NA
TW_22-194	Barred owl	2022-03-27	MA	NA	N	NA
TW_22-260	Herring gull	2022-03-27	MA	NA	N	NA
TW_22-261	Red-tailed hawk	2022-03-27	CT	NA	N	NA
CW_22-199	Surf scoter	2022-03-27	MA	NA	N	NA
CW_22-198	White-winged scoter	2022-03-27	MA	NA	N	NA
TW_22-272	Red-tailed hawk	2022-03-28	MA	NA	N	NA
TW_22-268	Wood duck	2022-03-28	MA	NA	N	NA
CW_22-203	Blue jay	2022-03-29	MA	NA	N	NA
TW_22-275	Cooper's hawk	2022-03-29	MA	NA	N	NA
TW_22-278	American woodcock	2022-03-30	MA	NA	N	NA
CW_22-210	American woodcock	2022-03-31	MA	NA	N	NA
TW_22-281	Virginia rail	2022-03-31	MA	NA	N	NA
CW_22-225	Canada goose	2022-04-01	MA	NA	N	NA
CW_22-224	Mute swan	2022-04-01	MA	NA	N	NA
WC_22-163	Common loon	2022-04-02	MA	NA	N	NA
TW_22-284	Great horned owl	2022-04-02	MA	NA	N	NA
TW_22-163	Wild turkey	2022-04-02	MA	NA	N	NA
WC_22-168	Common loon	2022-04-03	MA	NA	N	NA
WC_22-156	Herring gull	2022-04-03	MA	NA	N	NA
WC_22-134	Long-tailed duck	2022-04-03	MA	NA	N	NA
TW_22-162	Red-tailed hawk	2022-04-03	MA	NA	N	NA
CW_22-240	Red-throated loon	2022-04-03	MA	NA	N	NA
TW_22-287	Virginia rail	2022-04-03	MA	NA	N	NA
CW_22-209	Wild turkey	2022-04-03	MA	NA	N	NA
CW_22-241	American crow	2022-04-04	MA	NA	N	NA
WC_22-123	Common loon	2022-04-04	MA	NA	N	NA
WC_22-173	Osprey	2022-04-04	MA	NA	N	NA
CW_22-248	Canada goose	2022-04-05	MA	NA	N	NA
CW_22-245	Great black-backed gull	2022-04-05	MA	NA	N	NA
TW_22-293	Red-tailed hawk	2022-04-05	MA	NA	N	NA
TW_13	Great horned owl	2022-04-06	MA	NA	N	NA
CW_22-254	Red-tailed hawk	2022-04-06	MA	NA	N	NA
CW_22-256	Red-throated loon	2022-04-06	MA	NA	N	NA
CW_22-255	Wood duck	2022-04-06	MA	NA	N	NA
TW_22-303	Barred owl	2022-04-07	MA	NA	N	NA
TW_22-302	Canada goose	2022-04-07	MA	NA	N	NA
CW_22-261	Cooper's hawk	2022-04-07	MA	NA	N	NA
TW_22-319	American oystercatcher	2022-04-08	MA	NA	N	NA
CW_22-266	Common loon	2022-04-08	MA	NA	N	NA
TW_22-312	Red-tailed hawk	2022-04-08	MA	NA	N	NA
CW_22-278	Common loon	2022-04-09	MA	NA	N	NA
WC_22-187	Eastern screech owl	4/9/2022	MA	NA	N	NA
NEWC_A22-115	Herring gull	2022-04-09	MA	NA	N	NA
TW_22-190	Red-tailed hawk	4/10/2022	MA	NA	N	NA
WC_22-194	Red-throated loon	4/10/2022	MA	NA	N	NA
CW_22-295	Sharp-shinned hawk	2022-04-10	MA	NA	N	NA
TW_22-330	Barred owl	2022-04-11	MA	NA	N	NA
WC_22-195	Blue jay	4/11/2022	MA	NA	N	NA
CW_22-299	Osprey	2022-04-11	MA	NA	N	NA
TW_22-333	Red-shouldered hawk	2022-04-11	MA	NA	N	NA
TW_22-195	Red-tailed hawk	4/11/2022	MA	NA	N	NA
WC_22-203	Red-throated loon	4/12/2022	MA	NA	N	NA
WC_22-204	Black scoter	4/13/2022	MA	NA	N	NA
CW_22-311	Common loon	2022-04-13	MA	NA	N	NA
CW_22-326	Mute swan	2022-04-14	MA	NA	N	NA
CW_22-323	Osprey	2022-04-14	MA	NA	N	NA
CW_22-322	Razorbill	2022-04-14	MA	NA	N	NA
TW_22-154	Red-tailed hawk	2022-04-14	MA	NA	N	NA
CW_22-332	Osprey	2022-04-15	MA	NA	N	NA
TW_22-366	Red-tailed hawk	2022-04-15	CT	NA	N	NA
TW_22-368	Red-tailed hawk	2022-04-15	MA	NA	N	NA
WC_22-218	American crow	4/17/2022	MA	NA	N	NA
TW_22-376	Cooper's hawk	2022-04-17	MA	NA	N	NA
TW_22-377	Red-tailed hawk	2022-04-17	MA	NA	N	NA
WC_22-216	Red-throated loon	4/17/2022	MA	NA	N	NA
WC_22-230	Osprey	4/18/2022	MA	NA	N	NA
CW_22-351	Common loon	2022-04-19	MA	NA	N	NA
CW_22-356	Turkey vulture	2022-04-19	MA	NA	N	NA
TW_22-395	American woodcock	2022-04-20	MA	NA	N	NA
WC_22-237	Great black-backed gull	4/20/2022	MA	NA	N	NA
CW_22-359	Great horned owl	2022-04-20	MA	NA	N	NA
TW_SNOW-1	Great horned owl	2022-04-20	MA	NA	N	NA
CW_22-358	Mallard	2022-04-20	MA	NA	N	NA
TW_22-397	Barred owl	2022-04-21	MA	NA	N	NA
CW_22-379	Common loon	2022-04-21	MA	NA	N	NA
CW_22-383	Common loon	2022-04-21	MA	NA	N	NA
CW_22-369	Great horned owl	2022-04-21	MA	NA	N	NA
NEWC_22-170	Great horned owl	4/21/2022	MA	NA	N	NA
TW_22-401	Peregrine falcon	2022-04-21	MA	NA	N	NA
WC_22-238	Common eider	4/22/2022	MA	NA	N	NA
TW_22-410	Herring gull	2022-04-22	MA	NA	N	NA
CW_22-391	Red-tailed hawk	2022-04-22	MA	NA	N	NA
TW_SNOW-3	Snowy owl	2022-04-22	MA	NA	N	NA
WC_22-236	Wild turkey	4/22/2022	MA	NA	N	NA
CW_22-397	Canada goose	2022-04-23	MA	NA	N	NA
TW_22-413	Canada goose	2022-04-23	MA	NA	N	NA
CW_22-384	Great horned owl	2022-04-23	MA	NA	N	NA
CW_22-400	Mallard	2022-04-24	MA	NA	N	NA
CW_22-401	Mallard	2022-04-24	MA	NA	N	NA
CW_22-402	Mallard	2022-04-24	MA	NA	N	NA
CW_22-403	Mallard	2022-04-24	MA	NA	N	NA
CW_22-404	Mallard	2022-04-24	MA	NA	N	NA
CW_22-405	Mallard	2022-04-24	MA	NA	N	NA
CW_22-406	Mallard	2022-04-24	MA	NA	N	NA
CW_22-407	Mallard	2022-04-24	MA	NA	N	NA
CW_22-408	Mallard	2022-04-24	MA	NA	N	NA
NEWC_22-198	Barred owl	4/25/2022	MA	NA	N	NA
CW_22-415	Common eider	2022-04-25	MA	NA	N	NA
TW_22-424	Double-crested cormorant	2022-04-25	MA	NA	N	NA
TW_22-434	Red-tailed hawk	2022-04-25	MA	NA	N	NA
TW_22-435	Red-tailed hawk	2022-04-25	MA	NA	N	NA
CW_22-425	Red-throated loon	2022-04-25	MA	NA	N	NA
TW_22-445	Cooper's hawk	2022-04-26	MA	NA	N	NA
NEWC_22-205	Great horned owl	4/26/2022	MA	NA	N	NA
CW_22-427	Herring gull	4/26/2022	MA	NA	N	NA
TW_22-452	Red-tailed hawk	2022-04-26	MA	NA	N	NA
TW_22-465	American crow	2022-04-27	MA	NA	N	NA
CW_22-436	Canada goose	2022-04-27	MA	NA	N	NA
TW_22-456	Canada goose	2022-04-27	MA	NA	N	NA
TW_22-455	Mallard	2022-04-27	MA	NA	N	NA
TW_22-468	Broad-winged hawk	2022-04-28	MA	NA	N	NA
WC_22-298	Common eider	2022-04-28	MA	NA	N	NA
TW_22-467	Great horned owl	2022-04-28	MA	NA	N	NA
WC_22-294	Red-throated loon	2022-04-28	MA	NA	N	NA
TW_22-481	Broad-winged hawk	2022-04-29	MA	NA	N	NA
TW_22-474	Canada goose	2022-04-29	MA	NA	N	NA
TW_22-480	Cooper's hawk	2022-04-29	MA	NA	N	NA
TW_22-477	Eastern screech owl	2022-04-29	MA	NA	N	NA
TW_22-479	Red-tailed hawk	2022-04-29	MA	NA	N	NA
TW_22-476	Wood duck	2022-04-29	MA	NA	N	NA
TW_22-490	Common loon	2022-04-30	MA	NA	N	NA
NEWC_22-231	Eastern screech owl	4/30/2022	MA	NA	N	NA
NEWC_A22-233	Mallard	2022-04-30	MA	NA	N	NA
TW_22-497	Ring-billed gull	2022-04-30	MA	NA	N	NA
CW_22-470	Herring gull	5/1/2022	MA	NA	N	NA
CW_22-482	Osprey	5/1/2022	MA	NA	N	NA
TW_22-508	Red-tailed hawk	2022-05-01	MA	NA	N	NA
NAN_CAGO_1	Canada goose	2022-05-02	MA	NA	N	NA
CW_22-502	Fish crow	5/2/2022	MA	NA	N	NA
WC_22-323	Great black-backed gull	2022-05-02	MA	NA	N	NA
CW_22-491	Mallard	5/2/2022	MA	NA	N	NA
CW_22-492	Mallard	5/2/2022	MA	NA	N	NA
CW_22-493	Mallard	5/2/2022	MA	NA	N	NA
CW_22-494	Mallard	5/2/2022	MA	NA	N	NA
CW_22-495	Mallard	5/2/2022	MA	NA	N	NA
CW_22-496	Mallard	5/2/2022	MA	NA	N	NA
CW_22-497	Mallard	5/2/2022	MA	NA	N	NA
CW_22-498	Mallard	5/2/2022	MA	NA	N	NA
CW_22-499	Mallard	5/2/2022	MA	NA	N	NA
NAN_RTHA_Nantucket	Red-tailed hawk	2022-05-02	MA	NA	N	NA
TW_22-534	Red-tailed hawk	2022-05-02	MA	NA	N	NA
TW_22-537	Red-tailed hawk	2022-05-02	MA	NA	N	NA
TW_22-538	Blue jay	2022-05-03	MA	NA	N	NA
TW_22-539	Broad-winged hawk	2022-05-03	MA	NA	N	NA
TW_22-542	Herring gull	2022-05-03	MA	NA	N	NA
TW_22-544	Red-tailed hawk	2022-05-03	MA	NA	N	NA
TW_22-548	Common merganser	2022-05-04	MA	NA	N	NA
CW_22-521	Common tern	5/4/2022	MA	NA	N	NA
CW_22-503	Mallard	5/4/2022	MA	NA	N	NA
CW_22-504	Mallard	5/4/2022	MA	NA	N	NA
CW_22-505	Mallard	5/4/2022	MA	NA	N	NA
CW_22-506	Mallard	5/4/2022	MA	NA	N	NA
TW_22-549	Blue jay	2022-05-05	MA	NA	N	NA
TW_22-552	Mallard	2022-05-05	MA	NA	N	NA
CW_22-531	Northern gannet	5/5/2022	MA	NA	N	NA
TW_22-565	Barred owl	2022-05-06	MA	NA	N	NA
TW_22-559	Blue jay	2022-05-06	MA	NA	N	NA
CW_22-538	Great horned owl	5/6/2022	MA	NA	N	NA
TW_22-569	Mallard	2022-05-06	MA	NA	N	NA
TW_22-573	Northern saw-whet owl	2022-05-06	MA	NA	N	NA
CW_22-537	Wild turkey	5/6/2022	MA	NA	N	NA
TW_22-566	Wild turkey	2022-05-06	MA	NA	N	NA
TW_22-574	Barred owl	2022-05-07	MA	NA	N	NA
CW_22-664	Killdeer	2022-05-07	MA	NA	N	NA
CW_22-545	Merlin	5/7/2022	MA	NA	N	NA
CW_22-552	Canada goose	5/8/2022	MA	NA	N	NA
CW_22-555	Canada goose	5/8/2022	MA	NA	N	NA
WC_22-349	Cooper's hawk	2022-05-08	MA	NA	N	NA
WC_22-356	Herring gull	2022-05-08	MA	NA	N	NA
WC_22-348	Long-tailed duck	2022-05-08	MA	NA	N	NA
WC_22-351	Mallard	2022-05-08	MA	NA	N	NA
TW_22-606	Double-crested cormorant	2022-05-09	MA	NA	N	NA
TW_22-609	Mallard	2022-05-09	MA	NA	N	NA
TW_22-610	Mallard	2022-05-09	MA	NA	N	NA
TW_22-611	Mallard	2022-05-09	MA	NA	N	NA
TW_22-612	Mallard	2022-05-09	MA	NA	N	NA
TW_22-613	Mallard	2022-05-09	MA	NA	N	NA
TW_22-614	Mallard	2022-05-09	MA	NA	N	NA
TW_22-615	Mallard	2022-05-09	MA	NA	N	NA
TW_22-616	Mallard	2022-05-09	MA	NA	N	NA
TW_22-617	Mallard	2022-05-09	MA	NA	N	NA
TW_22-618	Mallard	2022-05-09	MA	NA	N	NA
TW_22-619	Mallard	2022-05-09	MA	NA	N	NA
TW_22-607	Red-tailed hawk	2022-05-09	MA	NA	N	NA
TW_22-628	American woodcock	2022-05-10	MA	NA	N	NA
WC_22-360	Canada goose	5/10/2022	MA	NA	N	NA
CW_22-565	Great black-backed gull	2022-05-10	MA	NA	N	NA
TW_22-626	Great horned owl	2022-05-10	MA	NA	N	NA
CW_22-563	Herring gull	2022-05-10	MA	NA	N	NA
WC_22-352	Mallard	2022-05-10	MA	NA	N	NA
CW_22-564	Osprey	2022-05-10	MA	NA	N	NA
CW_22-572	Wild turkey	2022-05-10	MA	NA	N	NA
CW_22-583	Herring gull	2022-05-11	MA	NA	N	NA
TW_WE02027	Barred owl	2022-05-12	MA	NA	N	NA
CW_22-594	Short-eared owl	2022-05-12	MA	NA	N	NA
CW_22-597	Herring gull	2022-05-13	MA	NA	N	NA
CW_22-600	Mallard	2022-05-13	MA	NA	N	NA
CW_22-601	Mallard	2022-05-13	MA	NA	N	NA
CW_22-602	Mallard	2022-05-13	MA	NA	N	NA
TW_22-683	Blue jay	2022-05-14	MA	NA	N	NA
TW_22-680	Canada goose	2022-05-14	MA	NA	N	NA
WC_22-287	Laughing gull	2022-05-14	MA	NA	N	NA
TW_22-684	Red-tailed hawk	2022-05-14	MA	NA	N	NA
TW_22-707	Barred owl	2022-05-15	MA	NA	N	NA
CW_22-644	Herring gull	2022-05-15	MA	NA	N	NA
TW_22-693	Hooded merganser	2022-05-15	MA	NA	N	NA
WC_22-393	Mallard	2022-05-15	MA	NA	N	NA
TW_22-694	Wood duck	2022-05-15	MA	NA	N	NA
CW_22-646	Great black-backed gull	2022-05-16	MA	NA	N	NA
TW_22-726	Mallard	2022-05-16	MA	NA	N	NA
TW_22-719	Peregrine falcon	2022-05-16	MA	NA	N	NA
TW_22-720	Peregrine falcon	2022-05-16	MA	NA	N	NA
TW_22-739	Barred owl	2022-05-17	MA	NA	N	NA
TW_22-733	Blue jay	2022-05-17	MA	NA	N	NA
NEWC_A22-353	Canada goose	2022-05-17	MA	NA	N	NA
TW_22-737	Canada goose	2022-05-17	MA	NA	N	NA
TW_22-745	Great black-backed gull	2022-05-17	MA	NA	N	NA
NAN_22MK00278+279	Barn owl	2022-05-18	MA	NA	N	NA
CW_22-665	Herring gull	2022-05-18	MA	NA	N	NA
NAN_22MK00270+271	Mallard	2022-05-18	MA	NA	N	NA
NAN_22MK00264+265	Mute swan	2022-05-18	MA	NA	N	NA
TW_22-774	Red-tailed hawk	2022-05-18	MA	NA	N	NA
TW_22-792	Canada goose	2022-05-19	MA	NA	N	NA
TW_22-782	Red-tailed hawk	2022-05-19	MA	NA	N	NA
CW_22-686	American crow	2022-05-20	MA	NA	N	NA
NAN_MMAN_owl_1	Barn owl	2022-05-20	MA	NA	N	NA
TW_22-821	Cooper's hawk	2022-05-20	MA	NA	N	NA
WC_22-464	Great black-backed gull	2022-05-20	MA	NA	N	NA
MMAN_mallard_1	Mallard	2022-05-20	MA	NA	N	NA
MMAN_mallard_2	Mallard	2022-05-20	MA	NA	N	NA
MMAN_mallard_3	Mallard	2022-05-20	MA	NA	N	NA
TW_22-807	Mallard	2022-05-20	MA	NA	N	NA
TW_22-813	Pekin duck	2022-05-20	MA	NA	N	NA
CW_22-684	Eastern screech owl	2022-05-21	MA	NA	N	NA
CW_22-699	Herring gull	2022-05-21	MA	NA	N	NA
CW_22-693	Mallard	2022-05-21	MA	NA	N	NA
CW_22-694	Mallard	2022-05-21	MA	NA	N	NA
CW_22-695	Mallard	2022-05-21	MA	NA	N	NA
CW_22-696	Mallard	2022-05-21	MA	NA	N	NA
CW_22-697	Mallard	2022-05-21	MA	NA	N	NA
CW_22-698	Mallard	2022-05-21	MA	NA	N	NA
WC_22-479	Eastern screech owl	2022-05-22	MA	NA	N	NA
CW_22-709	Mallard	2022-05-22	MA	NA	N	NA
WC_22-460	Mallard	2022-05-22	MA	NA	N	NA
WC_22-461	Mallard	2022-05-22	MA	NA	N	NA
WC_22-462	Mallard	2022-05-22	MA	NA	N	NA
WC_22-478	Parasitic jaeger	2022-05-22	MA	NA	N	NA
TW_22-859	Red-tailed hawk	2022-05-22	MA	NA	N	NA
TW_22-860	Red-tailed hawk	2022-05-22	MA	NA	N	NA
TW_22-868	Ring-billed gull	2022-05-22	MA	NA	N	NA
CW_22-714	Wild turkey	2022-05-22	MA	NA	N	NA
TW_22-901	Barred owl	2022-05-23	MA	NA	N	NA
TW_22-907	Barred owl	2022-05-23	MA	NA	N	NA
CW_22-735	Canada goose	2022-05-23	MA	NA	N	NA
NAN_ACK_CanadaGoose_1	Canada goose	2022-05-23	MA	NA	N	NA
TW_22-905	Canada goose	2022-05-23	MA	NA	N	NA
CW_22-730	Great horned owl	2022-05-23	MA	NA	N	NA
CW_22-733	Herring gull	2022-05-23	MA	NA	N	NA
TW_22-900	Hooded merganser	2022-05-23	MA	NA	N	NA
CW_22-717	Mallard	2022-05-23	MA	NA	N	NA
CW_22-718	Mallard	2022-05-23	MA	NA	N	NA
CW_22-719	Mallard	2022-05-23	MA	NA	N	NA
CW_22-720	Mallard	2022-05-23	MA	NA	N	NA
CW_22-721	Mallard	2022-05-23	MA	NA	N	NA
CW_22-722	Mallard	2022-05-23	MA	NA	N	NA
CW_22-723	Mallard	2022-05-23	MA	NA	N	NA
CW_22-724	Mallard	2022-05-23	MA	NA	N	NA
CW_22-725	Mallard	2022-05-23	MA	NA	N	NA
CW_22-726	Mallard	2022-05-23	MA	NA	N	NA
CW_22-727	Mallard	2022-05-23	MA	NA	N	NA
CW_22-728	Mallard	2022-05-23	MA	NA	N	NA
TW_22-915	Canada goose	2022-05-24	MA	NA	N	NA
CW_22-745	Common loon	2022-05-24	MA	NA	N	NA
TW_22-931	Mallard	2022-05-24	MA	NA	N	NA
TW_22-932	Mallard	2022-05-24	MA	NA	N	NA
TW_22-933	Mallard	2022-05-24	MA	NA	N	NA
TW_22-934	Mallard	2022-05-24	MA	NA	N	NA
CW_22-742	Wild turkey	2022-05-24	MA	NA	N	NA
TW_22-940	Canada goose	2022-05-25	MA	NA	N	NA
CW_22-749	Great horned owl	2022-05-25	MA	NA	N	NA
TW_22-948	Mallard	2022-05-25	MA	NA	N	NA
TW_22-962	Red-tailed hawk	2022-05-25	MA	NA	N	NA
TW_22-939	Wood duck	2022-05-25	MA	NA	N	NA
CW_22-077	American woodcock	2022-05-26	MA	NA	N	NA
TW_22-946	Barred owl	2022-05-26	MA	NA	N	NA
NAN_ACK_CanadaGoose_2	Canada goose	2022-05-26	MA	NA	N	NA
TW_22-977	Canada goose	2022-05-26	MA	NA	N	NA
TW_WE02053	Golden eagle	2022-05-26	MA	NA	N	NA
NEWC_A22-437	Mallard	2022-05-26	MA	NA	N	NA
NEWC_A22-456	Mallard	2022-05-26	MA	NA	N	NA
TW_22-965	Mallard	2022-05-26	MA	NA	N	NA
TW_22-966	Mallard	2022-05-26	MA	NA	N	NA
TW_22-967	Mallard	2022-05-26	MA	NA	N	NA
TW_22-968	Mallard	2022-05-26	MA	NA	N	NA
TW_22-969	Mallard	2022-05-26	MA	NA	N	NA
TW_22-970	Mallard	2022-05-26	MA	NA	N	NA
TW_22-971	Mallard	2022-05-26	MA	NA	N	NA
TW_22-1005	Blue jay	2022-05-27	MA	NA	N	NA
CW_22-0778	Osprey	2022-05-27	MA	NA	N	NA
TW_22-996	Wild turkey	2022-05-27	MA	NA	N	NA
WC_526	Wild turkey	2022-05-27	MA	NA	N	NA
TW_22-1017	Eastern screech owl	2022-05-28	MA	NA	N	NA
CW_22-0794	Mallard	2022-05-28	MA	NA	N	NA
CW_22-787	Mallard	2022-05-28	MA	NA	N	NA
TW_22-1025	Red-tailed hawk	2022-05-28	MA	NA	N	NA
TW_22-1035	Red-tailed hawk	2022-05-28	MA	NA	N	NA
TW_22-1023	White-winged scoter	2022-05-28	MA	NA	N	NA
NAS_ARTE_20220529_1	Arctic tern	2022-05-29	ME	NA	N	NA
CW_22-805	Black swedish duck	2022-05-29	MA	NA	N	NA
TW_22-1038	Broad-winged hawk	2022-05-29	MA	NA	N	NA
CW_22-801	Great black-backed gull	2022-05-29	MA	NA	N	NA
TW_22-1049	Mallard	2022-05-29	MA	NA	N	NA
WC_543	Mallard	2022-05-29	MA	NA	N	NA
TW_22-1050	Mute swan	2022-05-29	MA	NA	N	NA
WC_542	Red-tailed hawk	2022-05-29	MA	NA	N	NA
WC_547	Red-tailed hawk	2022-05-29	MA	NA	N	NA
CW_22-798	Wild turkey	2022-05-29	MA	NA	N	NA
TW_22-1042	Wild turkey	2022-05-29	MA	NA	N	NA
WC_498	Wild turkey	2022-05-29	MA	NA	N	NA
WC_504	Wild turkey	2022-05-29	MA	NA	N	NA
WC_505	Wild turkey	2022-05-29	MA	NA	N	NA
WC_506	Wild turkey	2022-05-29	MA	NA	N	NA
WC_507	Wild turkey	2022-05-29	MA	NA	N	NA
WC_544	Wild turkey	2022-05-29	MA	NA	N	NA
TW_22-1055	Canada goose	2022-05-30	MA	NA	N	NA
WC_550	Common eider	2022-05-30	MA	NA	N	NA
WC_551	Parasitic jaeger	2022-05-30	MA	NA	N	NA
TW_22-1079	Blue jay	2022-05-31	MA	NA	N	NA
WC_558	Cooper's hawk	2022-05-31	MA	NA	N	NA
CW_22-831	Mallard	2022-05-31	MA	NA	N	NA
CW_22-810	Northern gannet	2022-05-31	MA	NA	N	NA
CW_22-817	Northern gannet	2022-05-31	MA	NA	N	NA
CW_22-818	Red-shouldered hawk	2022-05-31	MA	NA	N	NA
CW_22-856	American crow	2022-06-01	MA	NA	N	NA
TW_22-1091	Blue jay	2022-06-01	MA	NA	N	NA
NAS_COTE_20220601_1	Common tern	2022-06-01	ME	NA	N	NA
CW_22-0860	Cooper's hawk	2022-06-01	MA	NA	N	NA
CW_22-0859	Eastern screech owl	2022-06-01	MA	NA	N	NA
CW_22-832	Great cormorant	2022-06-01	MA	NA	N	NA
TW_22-1087	Herring gull	2022-06-01	MA	NA	N	NA
TW_22-1089	Red-tailed hawk	2022-06-01	MA	NA	N	NA
MMAN_20220602_GBBG	Great black-backed gull	2022-06-02	MA	NA	N	NA
CW_22-888	Herring gull	2022-06-02	MA	NA	N	NA
TW_22-1115	Mallard	2022-06-02	MA	NA	N	NA
WC_561	Red-breasted merganser	2022-06-02	MA	NA	N	NA
WC_562	Red-breasted merganser	2022-06-02	MA	NA	N	NA
TW_22-1122	Red-tailed hawk	2022-06-02	MA	NA	N	NA
WC_559	Red-throated loon	2022-06-02	MA	NA	N	NA
TW_22-1125	Barred owl	2022-06-03	MA	NA	N	NA
TW_22-1135	Blue jay	2022-06-03	MA	NA	N	NA
CW_22-892	Canada goose	2022-06-03	MA	NA	N	NA
WC_565	Eastern screech owl	2022-06-03	MA	NA	N	NA
CW_22-0893	Herring gull	2022-06-03	MA	NA	N	NA
WC_586	Herring gull	2022-06-03	MA	NA	N	NA
TW_22-1147	Red-tailed hawk	2022-06-03	MA	NA	N	NA
WC_567	Semipalmated sandpiper	2022-06-03	MA	NA	N	NA
WC_588	Snowy owl	2022-06-03	MA	NA	N	NA
TW_22-1171	Mallard	2022-06-04	MA	NA	N	NA
NEWC_A22-503	Wild turkey	2022-06-04	MA	NA	N	NA
TW_22-1181	Wood duck	2022-06-04	MA	NA	N	NA
TW_22-1182	Wood duck	2022-06-04	MA	NA	N	NA
TW_22-1183	Wood duck	2022-06-04	MA	NA	N	NA
TW_22-1184	Wood duck	2022-06-04	MA	NA	N	NA
TW_22-1187	Red-shouldered hawk	2022-06-05	MA	NA	N	NA
TW_22-1214	Wood duck	2022-06-05	MA	NA	N	NA
TW_22-1231	Barred owl	2022-06-06	MA	NA	N	NA
TW_22-1238	Red-tailed hawk	2022-06-06	MA	NA	N	NA
CW_22-0933	Blue jay	2022-06-07	MA	NA	N	NA
TW_22-1263	Red-shouldered hawk	2022-06-07	MA	NA	N	NA
CW_22-0934	Wild turkey	2022-06-07	MA	NA	N	NA
TW_22-1292	Great egret	2022-06-08	MA	NA	N	NA
CW_22-953	Great shearwater	2022-06-08	MA	NA	N	NA
TW_22-1291	Piping plover	2022-06-08	MA	NA	N	NA
TW_22-1301	Snowy owl	2022-06-08	MA	NA	N	NA
CW_22-957	Mute swan	2022-06-09	MA	NA	N	NA
TW_22-1305	Red-tailed hawk	2022-06-09	MA	NA	N	NA
WC_22-648	Common eider	2022-06-10	MA	NA	N	NA
WC_22-658	Common eider	2022-06-10	MA	NA	N	NA
TW_22-1349	Common loon	2022-06-10	MA	NA	N	NA
TW_22-1370a	Great blue heron	2022-06-10	MA	NA	N	NA
TW_22-1330	Great horned owl	2022-06-10	MA	NA	N	NA
CW_22-961	Great shearwater	2022-06-10	MA	NA	N	NA
WC_22-653	Great shearwater	2022-06-10	MA	NA	N	NA
TW_22-1327	Herring gull	2022-06-10	MA	NA	N	NA
NAS_ROTE_20220610_1	Roseate tern	2022-06-10	ME	NA	N	NA
CW_22-960	Wild turkey	2022-06-10	MA	NA	N	NA
TW_22-1366	Barred owl	2022-06-11	MA	NA	N	NA
CW_22-974	Great shearwater	2022-06-11	MA	NA	N	NA
CW_22-979	Great shearwater	2022-06-11	MA	NA	N	NA
TW_22-1364	Mallard	2022-06-11	MA	NA	N	NA
TW_22-1370_B	Mallard	2022-06-11	MA	NA	N	NA
TW_22-1370b	Mallard	2022-06-11	MA	NA	N	NA
TW_22-1369	Red-shouldered hawk	2022-06-11	MA	NA	N	NA
TW_22-1310	Red-tailed hawk	2022-06-11	MA	NA	N	NA
TW_22-1355	Red-tailed hawk	2022-06-11	MA	NA	N	NA
TW_22-1359	Red-tailed hawk	2022-06-11	MA	NA	N	NA
CW_22-976	Turkey vulture	2022-06-11	MA	NA	N	NA
CW_22-980	Yellow-crowned night heron	2022-06-11	MA	NA	N	NA
CW_22-992	Great shearwater	2022-06-12	MA	NA	N	NA
TW_22-1389	Herring gull	2022-06-12	MA	NA	N	NA
TW_22-1388	Mallard	2022-06-12	MA	NA	N	NA
CW_22-990	Red-shouldered hawk	2022-06-12	MA	NA	N	NA
TW_22-1392	Red-tailed hawk	2022-06-12	MA	NA	N	NA
TW_22-1420	American woodcock	2022-06-13	MA	NA	N	NA
TW_22-1422	Barred owl	2022-06-13	MA	NA	N	NA
TW_22-1436	Canada goose	2022-06-13	MA	NA	N	NA
TW_22-1430	Common loon	2022-06-13	MA	NA	N	NA
TW_22-1423	Common raven	2022-06-13	MA	NA	N	NA
NAN_Mallard_1	Mallard	2022-06-13	MA	NA	N	NA
TW_22-1440	Mallard	2022-06-13	MA	NA	N	NA
TW_22-1441	Mallard	2022-06-13	MA	NA	N	NA
TW_22-1442	Mallard	2022-06-13	MA	NA	N	NA
WC_22-642	Northern bobwhite	2022-06-13	MA	NA	N	NA
TW_22-1424	Red-tailed hawk	2022-06-13	MA	NA	N	NA
CW_22-1001	Red-throated loon	2022-06-13	MA	NA	N	NA
TW_22-1469	Blue jay	2022-06-14	MA	NA	N	NA
TW_22-1448	Canada goose	2022-06-14	MA	NA	N	NA
TW_22-1464	Canada goose	2022-06-14	MA	NA	N	NA
TW_22-1453	Common loon	2022-06-14	MA	NA	N	NA
CW_22-1018	Long-tailed duck	2022-06-14	MA	NA	N	NA
TW_22-1454	Mallard	2022-06-14	MA	NA	N	NA
TW_22-1455	Mallard	2022-06-14	MA	NA	N	NA
TW_22-1456	Mallard	2022-06-14	MA	NA	N	NA
TW_22-1457	Mallard	2022-06-14	MA	NA	N	NA
TW_22-1484	Blue jay	2022-06-15	MA	NA	N	NA
TW_22-1485	Blue jay	2022-06-15	MA	NA	N	NA
TW_22-1505	Blue jay	2022-06-15	MA	NA	N	NA
CW_22-1040	Common raven	2022-06-15	MA	NA	N	NA
TW_22-1486	Cooper's hawk	2022-06-15	MA	NA	N	NA
CW_22-1042	Great shearwater	2022-06-15	MA	NA	N	NA
CW_22-1043	Great shearwater	2022-06-15	MA	NA	N	NA
CW_22-1051	Great shearwater	2022-06-15	MA	NA	N	NA
CW_22-1063	Great shearwater	2022-06-15	MA	NA	N	NA
CW_22-1068	Great shearwater	2022-06-15	MA	NA	N	NA
CW_22-1071	Great shearwater	2022-06-15	MA	NA	N	NA
CW_22-1074	Great shearwater	2022-06-15	MA	NA	N	NA
CW_22-1075	Great shearwater	2022-06-15	MA	NA	N	NA
CW_22-1049	Red-tailed hawk	2022-06-15	MA	NA	N	NA
TW_22-1497	Red-tailed hawk	2022-06-15	MA	NA	N	NA
TW_22-1498	Red-tailed hawk	2022-06-15	MA	NA	N	NA
TW_22-1520	Blue jay	2022-06-16	MA	NA	N	NA
TW_22-1519	Red-shouldered hawk	2022-06-16	MA	NA	N	NA
TW_22-1578	Common eider	2022-06-17	MA	NA	N	NA
TW_22-1548	Great horned owl	2022-06-17	CT	NA	N	NA
CW_22-1096	Mallard	2022-06-17	MA	NA	N	NA
CW_22-1097	Mallard	2022-06-17	MA	NA	N	NA
CW_22-1098	Mallard	2022-06-17	MA	NA	N	NA
TW_22-1539	Mallard	2022-06-17	MA	NA	N	NA
TW_22-1555	Red-tailed hawk	2022-06-17	MA	NA	N	NA
WC_22-769	White-winged scoter	2022-06-17	MA	NA	N	NA
TW_22-1557	Wood duck	2022-06-17	MA	NA	N	NA
WC_22-787	Common eider	2022-06-18	MA	NA	N	NA
CW_22-1114	Great blue heron	2022-06-18	MA	NA	N	NA
TW_22-1579	Great horned owl	2022-06-18	MA	NA	N	NA
TW_22-1588	Wild turkey	2022-06-18	MA	NA	N	NA
TW_22-1619	Herring gull	2022-06-19	MA	NA	N	NA
TW_22-1620	Canada goose	2022-06-20	MA	NA	N	NA
NEWC_A22-632	Piping plover	2022-06-20	MA	NA	N	NA
TW_22-1627	Wood duck	2022-06-20	MA	NA	N	NA
TW_22-1663	Canada goose	2022-06-21	MA	NA	N	NA
TW_22-1638	Cooper's hawk	2022-06-21	MA	NA	N	NA
TW_22-1660	Herring gull	2022-06-21	MA	NA	N	NA
TW_22-1651	Red-tailed hawk	2022-06-21	MA	NA	N	NA
TW_22-1654	Red-tailed hawk	2022-06-21	MA	NA	N	NA
TW_22-1659	Red-tailed hawk	2022-06-21	MA	NA	N	NA
TW_22-1671	Turkey vulture	2022-06-21	MA	NA	N	NA
CW_22-1181	American black duck	2022-06-22	MA	NA	N	NA
CW_22-1182	American black duck	2022-06-22	MA	NA	N	NA
TW_22-1683	Blue jay	2022-06-22	MA	NA	N	NA
CW_22-1176	Great blue heron	2022-06-22	MA	NA	N	NA
WC_22-834	Great blue heron	2022-06-22	MA	NA	N	NA
CW_22-1169	Herring gull	2022-06-22	MA	NA	N	NA
TW_22-1684	Herring gull	2022-06-22	MA	NA	N	NA
CW_22-1172	Mallard	2022-06-22	MA	NA	N	NA
TW_22-1675	Mallard	2022-06-22	MA	NA	N	NA
TW_22-1676	Mallard	2022-06-22	MA	NA	N	NA
TW_22-1677	Mallard	2022-06-22	MA	NA	N	NA
TW_22-1678	Mallard	2022-06-22	MA	NA	N	NA
TW_22-1679	Mallard	2022-06-22	MA	NA	N	NA
WC_22-837	Northern gannet	2022-06-22	MA	NA	N	NA
TW_22-1681	Peregrine falcon	2022-06-22	MA	NA	N	NA
TW_22-1697	Red-shouldered hawk	2022-06-22	MA	NA	N	NA
CW_22-1167	Wood duck	2022-06-22	MA	NA	N	NA
TW_22-1721	Canada goose	2022-06-23	MA	NA	N	NA
TW_22-1712	Red-tailed hawk	2022-06-23	MA	NA	N	NA
TW_22-1715	Red-tailed hawk	2022-06-23	MA	NA	N	NA
TW_22-1718	Red-tailed hawk	2022-06-23	MA	NA	N	NA
TW_22-1727	American kestrel	2022-06-24	MA	NA	N	NA
TW_22-1734	American kestrel	2022-06-24	MA	NA	N	NA
TW_22-1747	American kestrel	2022-06-24	MA	NA	N	NA
TW_22-1742	Broad-winged hawk	2022-06-24	MA	NA	N	NA
TW_22-1741	Common loon	2022-06-24	MA	NA	N	NA
TW_22-1744	Common raven	2022-06-24	MA	NA	N	NA
CW_22-1205	Mute Swan	2022-06-24	MA	NA	N	NA
TW_22-1733	Red-tailed hawk	2022-06-24	MA	NA	N	NA
TW_22-1737	Red-tailed hawk	2022-06-24	MA	NA	N	NA
CW_22-1212	Mallard	2022-06-25	MA	NA	N	NA
TW_22-1760	Red-tailed hawk	2022-06-25	MA	NA	N	NA
CW_22-1230	Canada goose	2022-06-26	MA	NA	N	NA
WC_22-858	Common loon	2022-06-26	MA	NA	N	NA
TW_22-1770	Cooper's hawk	2022-06-26	MA	NA	N	NA
WC_22-710	Eastern screech owl	2022-06-26	MA	NA	N	NA
TW_22-1783	Herring gull	2022-06-26	MA	NA	N	NA
CW_22-1228	Mallard	2022-06-26	MA	NA	N	NA
CW_22-1229	Mallard	2022-06-26	MA	NA	N	NA
WC_22-800	Mallard	2022-06-26	MA	NA	N	NA
WC_22-860	Wild turkey	2022-06-26	MA	NA	N	NA
TW_22-1796	American crow	2022-06-27	MA	NA	N	NA
CW_22-1242	Canada goose	2022-06-27	MA	NA	N	NA
TW_22-1749	Cooper's hawk	2022-06-27	MA	NA	N	NA
CW_22-1235	Great horned owl	2022-06-27	MA	NA	N	NA
TW_22-1805	Green heron	2022-06-27	MA	NA	N	NA
TW_22-1806	Green heron	2022-06-27	MA	NA	N	NA
NEWC_A22-689	Herring gull	2022-06-27	MA	NA	N	NA
CW_22-1237	Mallard	2022-06-27	MA	NA	N	NA
NEWC_A22-690	Red-tailed hawk	2022-06-27	MA	NA	N	NA
TW_22-1794	Red-tailed hawk	2022-06-27	MA	NA	N	NA
WC_22-899	Wild turkey	2022-06-27	MA	NA	N	NA
TW_22-1790	Wood duck	2022-06-27	MA	NA	N	NA
TW_22-1791	Wood duck	2022-06-27	MA	NA	N	NA
TW_22-1812	Barred owl	2022-06-28	MA	NA	N	NA
TW_22-1804	Broad-winged hawk	2022-06-28	MA	NA	N	NA
TW_22-1814	Canada goose	2022-06-28	MA	NA	N	NA
NOAAFST_HERG_20220628_1	Herring gull	2022-06-28	MA	NA	N	NA
NOAAFST_HERG_20220628_2	Herring gull	2022-06-28	MA	NA	N	NA
WC_22-896	Herring gull	2022-06-28	MA	NA	N	NA
CW_22-1259	Osprey	2022-06-28	MA	NA	N	NA
CW_22-1254	Red-tailed hawk	2022-06-28	MA	NA	N	NA
TW_22-1818	Eastern screech owl	2022-06-29	MA	NA	N	NA
TW_22-1820	Eastern screech owl	2022-06-29	MA	NA	N	NA
MCN_44545-517	Great black-backed gull	2022-06-29	ME	NA	N	NA
CW_22-1277	Herring gull	2022-06-29	MA	NA	N	NA
MCN_44545-549	Herring gull	2022-06-29	ME	NA	N	NA
WC_22-909	Herring gull	2022-06-29	MA	NA	N	NA
TW_22-1826	Mallard	2022-06-29	MA	NA	N	NA
CW_22-1279	Mute swan	2022-06-29	MA	NA	N	NA
NEWC_22-1264	Mute swan	2022-06-29	MA	NA	N	NA
NEWC_22-1265	Mute swan	2022-06-29	MA	NA	N	NA
NEWC_22-1266	Mute swan	2022-06-29	MA	NA	N	NA
NEWC_22-1267	Mute swan	2022-06-29	MA	NA	N	NA
NEWC_22-1268	Mute swan	2022-06-29	MA	NA	N	NA
TW_22-1832	Mute swan	2022-06-29	MA	NA	N	NA
TW_22-1852	Blue jay	2022-06-30	MA	NA	N	NA
TW_22-1855	Canada goose	2022-06-30	MA	NA	N	NA
RCNWR_20220625_COEI	Common eider	2022-06-30	ME	NA	N	NA
WC_22-907	Northern gannet	2022-06-30	MA	NA	N	NA
TW_22-1861	Red-tailed hawk	2022-06-30	MA	NA	N	NA
TW_22-1864	Broad-winged hawk	2022-07-01	MA	NA	N	NA
WC_22-929	Common eider	2022-07-01	MA	NA	N	NA
NOAAFST_HERG_20220701_1	Herring gull	2022-07-01	MA	NA	N	NA
TW_22-1872	Red-shouldered hawk	2022-07-01	MA	NA	N	NA
TW_22-1867	Red-tailed hawk	2022-07-01	MA	NA	N	NA
WC_22-930	Red-tailed hawk	2022-07-01	MA	NA	N	NA
TW_22-1875	Barred owl	2022-07-02	MA	NA	N	NA
CW_22-1295	Canada goose	2022-07-02	MA	NA	N	NA
MCN_44545-482	Common tern	2022-07-02	ME	NA	N	NA
CW_22-1302	Fish crow	2022-07-02	MA	NA	N	NA
TW_22-1880	Red-tailed hawk	2022-07-02	MA	NA	N	NA
TW_22-1884	Wood duck	2022-07-02	MA	NA	N	NA
TW_22-1888	Barred owl	2022-07-03	MA	NA	N	NA
CW_22-1310	Blue jay	2022-07-03	MA	NA	N	NA
TW_22-1899	Herring gull	2022-07-03	MA	NA	N	NA
MCN_44545-530	Laughing gull	2022-07-03	ME	NA	N	NA
TW_22-1889	Mallard	2022-07-03	MA	NA	N	NA
TW_22-1904	Mallard	2022-07-03	MA	NA	N	NA
CW_22-1311	Osprey	2022-07-03	MA	NA	N	NA
CW_22-1312	Blue jay	2022-07-04	MA	NA	N	NA
WC_22-949	Common eider	2022-07-04	MA	NA	N	NA
TW_22-1912	Cooper's hawk	2022-07-04	MA	NA	N	NA
WC_22-963	Black-crowned night heron	2022-07-05	MA	NA	N	NA
TW_22-1910	Canada goose	2022-07-05	MA	NA	N	NA
MCN_44545-547	Great black-backed gull	2022-07-05	ME	NA	N	NA
MCN_44545-548	Great black-backed gull	2022-07-05	ME	NA	N	NA
CW_22-1318	Northern gannet	2022-07-05	MA	NA	N	NA
WC_22-962	Red-tailed hawk	2022-07-05	MA	NA	N	NA
TW_22-1939	American crow	2022-07-06	MA	NA	N	NA
WC_22-970	Common loon	2022-07-06	MA	NA	N	NA
TW_22-1952	Herring gull	2022-07-06	MA	NA	N	NA
RCNWR_20220706_RBGU	Ring-billed gull	2022-07-06	ME	NA	N	NA
WC_22-978	Common loon	2022-07-07	MA	NA	N	NA
TW_22-1963	Cooper's hawk	2022-07-07	MA	NA	N	NA
WC_22-977	Great black-backed gull	2022-07-07	MA	NA	N	NA
CW_22-1339	Mallard	2022-07-07	MA	NA	N	NA
MCN_44545-521	Razorbill	2022-07-07	ME	NA	N	NA
TW_22-1961	Red-tailed hawk	2022-07-07	MA	NA	N	NA
TW_22-1983	Barred owl	2022-07-08	MA	NA	N	NA
WC_22-984	Common eider	2022-07-08	MA	NA	N	NA
MCN_44545-552	Double-crested cormorant	2022-07-08	ME	NA	N	NA
WC_22-982	Eastern screech owl	2022-07-08	MA	NA	N	NA
MCN_44545-567	Gull	2022-07-08	ME	NA	N	NA
CW_22-1345	Herring gull	2022-07-08	MA	NA	N	NA
CW_22-1349	Mallard	2022-07-08	MA	NA	N	NA
CW_22-1350	Mallard	2022-07-08	MA	NA	N	NA
CW_22-1351	Mallard	2022-07-08	MA	NA	N	NA
CW_22-1352	Mallard	2022-07-08	MA	NA	N	NA
CW_22-1353	Mallard	2022-07-08	MA	NA	N	NA
CW_22-1354	Mallard	2022-07-08	MA	NA	N	NA
TW_22-1984	Osprey	2022-07-08	MA	NA	N	NA
TW_22-2004	Cooper's hawk	2022-07-09	MA	NA	N	NA
TW_22-2006	Cooper's hawk	2022-07-09	MA	NA	N	NA
MMAN_GRSH_20220709	Great shearwater	2022-07-09	MA	NA	N	NA
CW_22-1371	Herring gull	2022-07-09	MA	NA	N	NA
TW_22-2003	Herring gull	2022-07-09	MA	NA	N	NA
CW_22-1364	Mute swan	2022-07-09	MA	NA	N	NA
CW_22-1380	Common loon	2022-07-10	MA	NA	N	NA
TW_22-2012	Mallard	2022-07-10	MA	NA	N	NA
TW_22-2018	Red-tailed hawk	2022-07-10	MA	NA	N	NA
TW_22-2034	Barred owl	2022-07-11	MA	NA	N	NA
CW_22-1347	Canada goose	2022-07-11	MA	NA	N	NA
TW_22-2031	Canada goose	2022-07-11	MA	NA	N	NA
CW_22-1385	Common tern	2022-07-11	MA	NA	N	NA
WC_22-995	Great black-backed gull	2022-07-11	MA	NA	N	NA
TW_22-2038	Herring gull	2022-07-11	MA	NA	N	NA
WC_22-1001-9	Mallard	2022-07-11	MA	NA	N	NA
TW_22-2042	Mute swan	2022-07-11	MA	NA	N	NA
TW_22-2030	Red-tailed hawk	2022-07-11	MA	NA	N	NA
TW_22-2037	Red-tailed hawk	2022-07-11	MA	NA	N	NA
TW_22-2051	Canada goose	2022-07-12	MA	NA	N	NA
TW_22-2055	Canada goose	2022-07-12	MA	NA	N	NA
COTE_2022_0712_3	Common tern	2022-07-12	MA	NA	N	NA
TW_22-2066	Cooper's hawk	2022-07-12	MA	NA	N	NA
WC_22-1015	Northern gannet	2022-07-12	MA	NA	N	NA
TW_NS-4	Red-tailed hawk	2022-07-12	MA	NA	N	NA
WC_22-1017	Red-throated loon	2022-07-12	MA	NA	N	NA
CW_22-1413	Great black-backed gull	2022-07-13	MA	NA	N	NA
WC_22-1019	Great shearwater	2022-07-13	MA	NA	N	NA
TW_22-2069	Red-tailed hawk	2022-07-13	MA	NA	N	NA
TW_22-2070	Red-tailed hawk	2022-07-13	MA	NA	N	NA
TW_22-2079	Red-tailed hawk	2022-07-13	MA	NA	N	NA
TW_22-2080	Red-tailed hawk	2022-07-13	MA	NA	N	NA
CW_22-1412	White-winged scoter	2022-07-13	MA	NA	N	NA
CW_22-1411	Wild turkey	2022-07-13	MA	NA	N	NA
CW_22-1422	Herring gull	2022-07-14	MA	NA	N	NA
CW_22-1421	Red-tailed hawk	2022-07-14	MA	NA	N	NA
TW_22-2097	Red-tailed hawk	2022-07-14	MA	NA	N	NA
TW_22-2103	Red-tailed hawk	2022-07-14	MA	NA	N	NA
CW_22-1423	Wild turkey	2022-07-14	MA	NA	N	NA
TW_22-2133	Canada goose	2022-07-15	MA	NA	N	NA
TW_22-2127	Great horned owl	2022-07-15	MA	NA	N	NA
CW_22-1430	Least tern	2022-07-15	MA	NA	N	NA
CW_22-1418	Red-shouldered hawk	2022-07-15	MA	NA	N	NA
WC_22-1021	American crow	2022-07-16	MA	NA	N	NA
TW_22-2147	Blue jay	2022-07-16	MA	NA	N	NA
TW_22-2137	Canada goose	2022-07-16	MA	NA	N	NA
TW_22-2144	Canada goose	2022-07-16	MA	NA	N	NA
WC_22-1053	Common loon	2022-07-16	MA	NA	N	NA
WC_22-1045	Cooper's hawk	2022-07-16	MA	NA	N	NA
WC_22-1042	Fish crow	2022-07-16	MA	NA	N	NA
CW_22-1336	Great blue heron	2022-07-16	MA	NA	N	NA
WC_22-1044	Herring gull	2022-07-16	MA	NA	N	NA
WC_22-1036	Osprey	2022-07-16	MA	NA	N	NA
WC_22-1043	Osprey	2022-07-16	MA	NA	N	NA
TW_22-2138	Blue jay	2022-07-17	MA	NA	N	NA
WC_22-1057	Blue jay	2022-07-17	MA	NA	N	NA
TW_22-2158	Broad-winged hawk	2022-07-17	MA	NA	N	NA
TW_22-2161	Canada goose	2022-07-17	MA	NA	N	NA
WC_22-1056	Common tern	2022-07-17	MA	NA	N	NA
MCN_44545-462	Herring gull	2022-07-17	ME	NA	N	NA
TW_22-2156	Herring gull	2022-07-17	MA	NA	N	NA
CW_22-1443	Red-shouldered hawk	2022-07-17	MA	NA	N	NA
TW_22-2152	Red-tailed hawk	2022-07-17	MA	NA	N	NA
TW_22-2165	Blue jay	2022-07-18	MA	NA	N	NA
WC_22-1058	Blue jay	2022-07-18	MA	NA	N	NA
TW_22-2191	Broad-winged hawk	2022-07-18	MA	NA	N	NA
TW_22-2170	Canada goose	2022-07-18	MA	NA	N	NA
TW_22-2195	Cooper's hawk	2022-07-18	MA	NA	N	NA
TW_22-2196	Cooper's hawk	2022-07-18	MA	NA	N	NA
CW_22-1449	Double-crested cormorant	2022-07-18	MA	NA	N	NA
MCN_44545-494	Arctic tern	2022-07-19	ME	NA	N	NA
MCN_44545-524a	Arctic tern	2022-07-19	ME	NA	N	NA
MCN_44545-544	Arctic tern	2022-07-19	ME	NA	N	NA
MCN_44545-551	Arctic tern	2022-07-19	ME	NA	N	NA
MCN_44545-657	Arctic tern	2022-07-19	ME	NA	N	NA
MCN_44545-665	Arctic tern	2022-07-19	ME	NA	N	NA
MCN_44545-689	Arctic tern	2022-07-19	ME	NA	N	NA
CW_22-1476	Black vulture	2022-07-19	MA	NA	N	NA
TW_22-2199	Broad-winged hawk	2022-07-19	MA	NA	N	NA
COTE_2022_0719_7	Common tern	2022-07-19	MA	NA	N	NA
MCN_44545-697	Common tern	2022-07-19	ME	NA	N	NA
CW_22-1462	Cory's shearwater	2022-07-19	MA	NA	N	NA
CW_22-1457	Double-crested cormorant	2022-07-19	MA	NA	N	NA
CW_22-1455	Great black-backed gull	2022-07-19	MA	NA	N	NA
CW_22-1477	Great shearwater	2022-07-19	MA	NA	N	NA
TW_22-2188	Red-tailed hawk	2022-07-19	MA	NA	N	NA
CW_22-1487	American crow	2022-07-20	MA	NA	N	NA
MCN_44545-481	Arctic tern	2022-07-20	ME	NA	N	NA
MCN_44545-649	Arctic tern	2022-07-20	ME	NA	N	NA
TW_22-2217	Canada goose	2022-07-20	MA	NA	N	NA
MCN_44545-650	Great black-backed gull	2022-07-20	ME	NA	N	NA
CW_22-1482	Great shearwater	2022-07-20	MA	NA	N	NA
CW_22-1484	Great shearwater	2022-07-20	MA	NA	N	NA
CW_22-1488	Great shearwater	2022-07-20	MA	NA	N	NA
CW_22-1489	Great shearwater	2022-07-20	MA	NA	N	NA
MMoME_gull_MMoME_20220720_1	Gull	2022-07-20	ME	NA	N	NA
MMoME_gull_MMoME_20220720_2	Gull	2022-07-20	ME	NA	N	NA
CW_22-1481	Herring gull	2022-07-20	MA	NA	N	NA
TW_22-2228	Herring gull	2022-07-20	MA	NA	N	NA
TW_22-2218	Mallard	2022-07-20	MA	NA	N	NA
TW_22-2212	Osprey	2022-07-20	MA	NA	N	NA
TW_22-2236	Bald eagle	2022-07-21	MA	NA	N	NA
TW_22-2249	Barred owl	2022-07-21	MA	NA	N	NA
CW_22-1493	Canada goose	2022-07-21	MA	NA	N	NA
COTE_2022_0721_10	Common tern	2022-07-21	MA	NA	N	NA
COTE_2022_0721_11	Common tern	2022-07-21	MA	NA	N	NA
WC_22-1071	Common tern	2022-07-21	MA	NA	N	NA
WC_22-1073	Common tern	2022-07-21	MA	NA	N	NA
WC_22-1081	Common tern	2022-07-21	MA	NA	N	NA
WC_22-1069	Cooper's hawk	2022-07-21	MA	NA	N	NA
TW_22-2235	Great blue heron	2022-07-21	MA	NA	N	NA
NOAAFST_Gull_Thacher_20220721	Gull	2022-07-21	MA	NA	N	NA
TW_22-2237	Peregrine falcon	2022-07-21	MA	NA	N	NA
TW_22-2254	Canada goose	2022-07-22	MA	NA	N	NA
WC_22-1082	Great shearwater	2022-07-22	MA	NA	N	NA
CW_22-1521	Mute swan	2022-07-22	MA	NA	N	NA
CW_22-1502	Osprey	2022-07-22	MA	NA	N	NA
CW_22-1506	Osprey	2022-07-22	MA	NA	N	NA
CW_22-1522	Osprey	2022-07-22	MA	NA	N	NA
WC_22-1107	Common tern	2022-07-23	MA	NA	N	NA
TW_22-2282	Great blue heron	2022-07-23	MA	NA	N	NA
WC_22-1118	Great horned owl	2022-07-23	MA	NA	N	NA
WC_22-1105	Great shearwater	2022-07-23	MA	NA	N	NA
WC_22-1119	Great shearwater	2022-07-23	MA	NA	N	NA
WC_22-1122	Great shearwater	2022-07-23	MA	NA	N	NA
WC_22-1123	Horned grebe	2022-07-23	MA	NA	N	NA
WC_22-1090b	Long-tailed duck	2022-07-23	MA	NA	N	NA
WC_22-1092	Red-throated loon	2022-07-23	MA	NA	N	NA
CW_22-1533	Blue jay	2022-07-24	MA	NA	N	NA
TW_22-2287	Broad-winged hawk	2022-07-24	MA	NA	N	NA
WC_22-1137a	Common loon	2022-07-24	MA	NA	N	NA
CW_22-1531	Common tern	2022-07-24	MA	NA	N	NA
WC_22-1127	Common tern	2022-07-24	MA	NA	N	NA
WC_22-1137	Great black-backed gull	2022-07-24	MA	NA	N	NA
WC_22-1137b	Great black-backed gull	2022-07-24	MA	NA	N	NA
CW_22-1577	Great blue heron	2022-07-24	MA	NA	N	NA
WC_22-1132	Great shearwater	2022-07-24	MA	NA	N	NA
TW_22-2283	Mallard	2022-07-24	MA	NA	N	NA
TW_22-2281	Red-tailed hawk	2022-07-24	MA	NA	N	NA
CW_22-1535	Wild turkey	2022-07-24	MA	NA	N	NA
CW_22-1550	Blue jay	2022-07-25	MA	NA	N	NA
WC_22-1148	Common tern	2022-07-25	MA	NA	N	NA
TW_22-2314	Cooper's hawk	2022-07-25	MA	NA	N	NA
WC_22-1142	Cory's shearwater	2022-07-25	MA	NA	N	NA
WC_22-1128	Fish crow	2022-07-25	MA	NA	N	NA
CW_22-1548	Great shearwater	2022-07-25	MA	NA	N	NA
WC_22-1139	Long-tailed duck	2022-07-25	MA	NA	N	NA
CW_22-1547	Osprey	2022-07-25	MA	NA	N	NA
CW_22-1538	Roseate tern	2022-07-25	MA	NA	N	NA
TW_22-2312	Rose-breasted grosbeak	2022-07-25	MA	NA	N	NA
CW_22-1537	Wild turkey	2022-07-25	MA	NA	N	NA
WC_22-1159	American crow	2022-07-26	MA	NA	N	NA
TW_22-2316	Barred owl	2022-07-26	MA	NA	N	NA
TW_22-2320	Barred owl	2022-07-26	MA	NA	N	NA
COTE_2022_0726_5	Common tern	2022-07-26	MA	NA	N	NA
WC_22-1162	Common tern	2022-07-26	MA	NA	N	NA
WC_22-1168	Common tern	2022-07-26	MA	NA	N	NA
TW_22-2328	Cooper's hawk	2022-07-26	MA	NA	N	NA
WC_11-1157	Great black-backed gull	2022-07-26	MA	NA	N	NA
TW_22-2333	Great blue heron	2022-07-26	MA	NA	N	NA
TW_22-2317	Great horned owl	2022-07-26	MA	NA	N	NA
WC_22-1147	Great shearwater	2022-07-26	MA	NA	N	NA
CW_22-1555	Herring gull	2022-07-26	MA	NA	N	NA
WC_22-1158	Osprey	2022-07-26	MA	NA	N	NA
TW_22-2319	Red-tailed hawk	2022-07-26	MA	NA	N	NA
TW_22-2359	Canada goose	2022-07-27	MA	NA	N	NA
TW_22-2362	Canada goose	2022-07-27	MA	NA	N	NA
HERG_2022_0727_13	Herring gull	2022-07-27	MA	NA	N	NA
TW_22-2358	Herring gull	2022-07-27	MA	NA	N	NA
TW_22-2339	Peregrine falcon	2022-07-27	MA	NA	N	NA
TW_22-2372	Red-tailed hawk	2022-07-27	MA	NA	N	NA
CW_22-1586	Cory's shearwater	2022-07-28	MA	NA	N	NA
DCCO_2022_0728_15	Double-crested cormorant	2022-07-28	MA	NA	N	NA
LAGU_2022_0728_17	Laughing gull	2022-07-28	MA	NA	N	NA
WC_22-1183	American crow	2022-07-29	MA	NA	N	NA
TW_22-2392	Barred owl	2022-07-29	MA	NA	N	NA
WC_22-1196	Blue jay	2022-07-29	MA	NA	N	NA
TW_22-2393	Canada goose	2022-07-29	MA	NA	N	NA
TW_22-2394	Canada goose	2022-07-29	MA	NA	N	NA
WC_22-1173	Common eider	2022-07-29	MA	NA	N	NA
WC_22-1174	Common eider	2022-07-29	MA	NA	N	NA
WC_22-1186	Common eider	2022-07-29	MA	NA	N	NA
CW_22-1596	Common tern	2022-07-29	MA	NA	N	NA
WC_22-1176	Cooper's hawk	2022-07-29	MA	NA	N	NA
WC_22-1188	Cory's shearwater	2022-07-29	MA	NA	N	NA
WC_22-1189	Cory's shearwater	2022-07-29	MA	NA	N	NA
CW_22-1592	Double-crested cormorant	2022-07-29	MA	NA	N	NA
CW_22-1594	Great black-backed gull	2022-07-29	MA	NA	N	NA
WC_22-1090a	Great shearwater	2022-07-29	MA	NA	N	NA
CW_22-1589	Herring gull	2022-07-29	MA	NA	N	NA
CW_22-1591	Herring gull	2022-07-29	MA	NA	N	NA
CW_22-1593	Herring gull	2022-07-29	MA	NA	N	NA
HERG_2022_0729_19	Herring gull	2022-07-29	MA	NA	N	NA
HERG_2022_0729_21	Herring gull	2022-07-29	MA	NA	N	NA
WC_22-1157	Herring gull	2022-07-29	MA	NA	N	NA
WC_22-1192	Herring gull	2022-07-29	MA	NA	N	NA
CW_22-1597	Osprey	2022-07-29	MA	NA	N	NA
WC_22-1195	Red-tailed hawk	2022-07-29	MA	NA	N	NA
TW_22-2402	Canada goose	2022-07-30	MA	NA	N	NA
CW_22-1601	Great horned owl	2022-07-30	MA	NA	N	NA
TW_22-2410	Ring-billed gull	2022-07-30	MA	NA	N	NA
TW_22-2433	Canada goose	2022-07-31	MA	NA	N	NA
WC_22-1198	Cory's shearwater	2022-07-31	MA	NA	N	NA
WC_22-1204	Cory's shearwater	2022-07-31	MA	NA	N	NA
CW_22-1608	Great black-backed gull	2022-07-31	MA	NA	N	NA
WC_22-1206	Great black-backed gull	2022-07-31	MA	NA	N	NA
NOAAFST_Thacher Island_1	Gull	2022-07-31	MA	NA	N	NA
NOAAFST_Thacher Island_2	Gull	2022-07-31	MA	NA	N	NA
NOAAFST_Thacher Island_3	Gull	2022-07-31	MA	NA	N	NA
NOAAFST_Thacher Island_4	Gull	2022-07-31	MA	NA	N	NA
WC_22-1200	Least tern	2022-07-31	MA	NA	N	NA
TW_2	Snowy owl	2022-02-07	MA	20.637	P	EPI_ISL_16641796
CW_22-49	Mute swan	2022-02-14	MA	37.27	P	NA
CW_22-89	Brant goose	2022-02-20	MA	36.94	P	EPI_ISL_16642898
CW_22-105	American crow	2022-02-27	MA	32.16	P	EPI_ISL_16632466
TW_22-175	Bald eagle	2022-02-27	MA	34.95	P	EPI_ISL_16642896
CW_22-112	Sanderling	2022-03-01	MA	23.78	P	EPI_ISL_16641764
CW_22-115	Sanderling	2022-03-02	MA	30.14	P	NA
CW_22-116	Sanderling	2022-03-02	MA	24.96	P	EPI_ISL_16641765
TW_22-187	Great horned owl	2022-03-03	MA	25.12	P	EPI_ISL_16641778
CW_22-117	Sanderling	2022-03-03	MA	29.31	P	EPI_ISL_16641777
CW_22-118	Sanderling	2022-03-04	MA	24.96	P	EPI_ISL_16641776
CW_22-120	Sanderling	2022-03-04	MA	27.3656	P	NA
CW_22-122	Turkey vulture	2022-03-05	MA	33.73	P	NA
CW_22-126	Red-tailed hawk	2022-03-06	MA	29.55	P	EPI_ISL_16641767
CW_22-125	Sanderling	2022-03-06	MA	29.42	P	EPI_ISL_16641766
CW_22-128	Sanderling	2022-03-06	MA	27.57	P	EPI_ISL_16641768
CW_22-132	Herring gull	2022-03-07	MA	24.94	P	EPI_ISL_16641770
CW_22-130	Sanderling	2022-03-07	MA	22.96	P	EPI_ISL_16641769
CW_22-131	Sanderling	2022-03-07	MA	31.39	P	EPI_ISL_16642897
CW_22-139	American crow	2022-03-09	MA	31.9458	P	EPI_ISL_16641775
CW_22-137	Sanderling	2022-03-09	MA	32.4053	P	EPI_ISL_16632494
CW_22-148	Snowy owl	2022-03-13	MA	33.8731	P	EPI_ISL_16632487
CW_22-155	Herring gull	2022-03-14	MA	29.9561	P	EPI_ISL_16632488
CW_22-157	American crow	2022-03-15	MA	30.357	P	EPI_ISL_16641771
CW_22-159	American crow	2022-03-15	MA	31.9984	P	EPI_ISL_16641772
CW_22-160	American crow	2022-03-16	MA	31.3351	P	EPI_ISL_16641773
CW_22-166	Red-tailed hawk	2022-03-17	MA	34.849	P	EPI_ISL_16632496
CW_22-171	Red-tailed hawk	2022-03-17	MA	35.2801	P	NA
CW_22-173	Herring gull	2022-03-18	MA	28.6007	P	EPI_ISL_16632495
CW_22-172	Red-tailed hawk	2022-03-18	MA	22.7027	P	EPI_ISL_16641793
CW_22-174	Sanderling	2022-03-18	MA	23.9819	P	EPI_ISL_16641774
TW_SNOW-5	Snowy owl	2022-03-20	MA	23.2016	P	EPI_ISL_16641797
NAN_ACK_AMCR_1	American crow	2022-03-21	MA	28.0387	P	EPI_ISL_16632504
CW_22-182	American crow	2022-03-22	MA	25.5488	P	EPI_ISL_16641794
CW_22-184	Great black-backed gull	2022-03-22	MA	29.514	P	EPI_ISL_16632536
TW_22-240	Snowy owl	2022-03-22	MA	26.4128	P	EPI_ISL_16632498
TW_22-252	Peregrine falcon	2022-03-24	MA	27.3918	P	EPI_ISL_16632499
NAN_ACK_GBBG_1	Great black-backed gull	2022-03-25	MA	30.1258	P	EPI_ISL_16632503
NAN_ACK_GBBG_2	Great black-backed gull	2022-03-25	MA	27.3945	P	EPI_ISL_16632505
CW_22-219	Red-tailed hawk	2022-04-01	MA	36.9101	P	EPI_ISL_16632501
WC_22-170	Red-tailed hawk	2022-04-04	MA	25.0805	P	EPI_ISL_16632500
WC_22-192	Red-throated loon	4/10/2022	MA	38.8757	P	NA
TW_SNOW-4	Snowy owl	2022-04-10	MA	22.4178	P	EPI_ISL_16641798
WC_22-193	Red-tailed hawk	4/11/2022	MA	26.6368	P	EPI_ISL_16632502
TW_SNOW-2	Great horned owl	2022-04-17	MA	29.9859	P	EPI_ISL_16632506
TW_SNOW-6	Great horned owl	2022-04-20	MA	37.5464	P	EPI_ISL_16632507
WC_22-384	Northern gannet	5/10/2022	MA	27.6971	P	EPI_ISL_16641799
NAN_ACK_Osprey_1	Osprey	2022-05-12	MA	34.3537	P	EPI_ISL_16632508
TW_22-1332	Bald eagle	2022-06-10	MA	31.4465	P	NA
NAS_COTE_20220612_1	Common tern	2022-06-12	ME	24.7109	P	EPI_ISL_16641784
NAS_COTE_20220612_2	Common tern	2022-06-12	ME	30.982	P	NA
TW_22-1399	Double-crested cormorant	2022-06-12	MA	23.1674	P	EPI_ISL_16641779
TW_22-1400	Common eider	2022-06-13	MA	23.5216	P	EPI_ISL_16641780
NAS_COTE_20220614_1	Common tern	2022-06-14	ME	22.8313	P	EPI_ISL_16641785
NAS_COTE_20220614_2	Common tern	2022-06-14	ME	22.8621	P	EPI_ISL_16641786
NOAAFST_GBBG_20220615_1	Great black-backed gull	2022-06-15	MA	26.3958	P	EPI_ISL_16641789
TW_22-1512	Great black-backed gull	2022-06-16	MA	35.5	P	NA
TW_22-1529	Peregrine falcon	2022-06-16	MA	31.5374	P	EPI_ISL_16641791
TW_22-1551	Common eider	2022-06-17	MA	34.3442	P	NA
TW_22-1552	Common eider	2022-06-17	MA	30.4707	P	NA
TW_22-1553	Common eider	2022-06-17	MA	28.1191	P	EPI_ISL_16641781
TW_22-1554	Common eider	2022-06-17	MA	29.2676	P	NA
TW_22-1611	Common eider	2022-06-19	MA	25.263	P	EPI_ISL_16641782
NEWC_A22-626	Herring gull	2022-06-20	MA	33.5589	P	NA
NOAAFST_COEI_20220621_1	Common eider	2022-06-21	MA	35.9691	P	NA
TW_22-1664	Red-tailed hawk	2022-06-21	MA	25.4864	P	EPI_ISL_16641787
TW_22-1665	Red-tailed hawk	2022-06-21	MA	23.575	P	EPI_ISL_16641788
TW_22-1689	Peregrine falcon	2022-06-22	MA	22.0327	P	EPI_ISL_16641792
RCNWR_20220624_COEI	Common eider	2022-06-24	ME	24.276	P	NA
RCNWR_20220624_GBBG	Great black-backed gull	2022-06-24	ME	29.6984	P	NA
TW_22-1755	Common eider	2022-06-25	MA	20.3653	P	EPI_ISL_16641783
RCNWR_20220625_GBBG	Great black-backed gull	2022-06-25	ME	24.8628	P	NA
TW_22-1753	Great black-backed gull	2022-06-25	MA	19.9045	P	EPI_ISL_16641790
RCNWR_20220625_HERG	Herring gull	2022-06-25	ME	27.0493	P	NA
RCNWR_20220625_NOGA	Northern gannet	2022-06-25	ME	26.631	P	NA
CW_22-1227	Common eider	2022-06-26	MA	38.4807	P	NA
WC_22-868	Common eider	2022-06-26	MA	34.9918	P	NA
MCNWR_44545-493	Herring gull	2022-06-28	ME	26.6717	P	EPI_ISL_16632538
NOAAFST_duck_20220629_1	Common eider	2022-06-29	MA	34.9539	P	NA
RCNWR_20220629_COEI	Common eider	2022-06-29	ME	22.9942	P	NA
MCNWR_44545-531	Double-crested cormorant	2022-06-29	ME	34.5113	P	NA
MCNWR_44545-524b	Great black-backed gull	2022-06-29	ME	29.9016	P	NA
MCNWR_44545-525	Great black-backed gull	2022-06-29	ME	32.0906	P	EPI_ISL_16632511
MCNWR_44545-532	Great black-backed gull	2022-06-29	ME	32.5671	P	NA
MCNWR_44545-541	Great black-backed gull	2022-06-29	ME	37.8933	P	NA
MCNWR_44545-565	Great black-backed gull	2022-06-29	ME	34.8429	P	EPI_ISL_16632515
MCNWR_44545-516	Herring gull	2022-06-29	ME	32.8835	P	EPI_ISL_16632509
WC_22-900	Great black-backed gull	2022-06-30	MA	28.8044	P	EPI_ISL_16632519
MCNWR_44545-483	Common eider	2022-07-01	ME	35.3804	P	NA
MCNWR_44545-515	Common eider	2022-07-03	ME	29.7512	P	EPI_ISL_16632537
WC_22-944	Common eider	2022-07-03	MA	35.1261	P	NA
WC_22-942	Herring gull	2022-07-03	MA	37.294	P	NA
MCNWR_44545-522	Great black-backed gull	2022-07-05	ME	34.9407	P	NA
TW_22-1936	Bald eagle	2022-07-06	MA	23.0261	P	NA
RCNWR_20220706_HERG	Herring gull	2022-07-06	ME	27.8894	P	NA
MCNWR_44545-554	Arctic tern	2022-07-07	ME	36.4116	P	NA
CW_22-1331	Common eider	2022-07-07	MA	30.2145	P	EPI_ISL_16632518
COTE_2022_0708_1	Common tern	2022-07-07	MA	30.4715	P	NA
MCNWR_44545-538	Common tern	2022-07-07	ME	27.4714	P	EPI_ISL_16632512
MCNWR_44545-564	Great black-backed gull	2022-07-07	ME	24.3658	P	EPI_ISL_16632514
MCNWR_44545-553	Common eider	2022-07-08	ME	35.9554	P	NA
MCNWR_44545-560	Common eider	2022-07-08	ME	30.8147	P	EPI_ISL_16632513
CW_22-1348	Great black-backed gull	2022-07-08	MA	29.3494	P	EPI_ISL_16632517
MCNWR_44545-643	Great black-backed gull	2022-07-08	ME	35.4348	P	NA
MCNWR_44545-520	Gull	2022-07-08	ME	28.4619	P	EPI_ISL_16632510
MCNWR_44545-576	Herring gull	2022-07-08	ME	28.7595	P	EPI_ISL_16632516
WC_22-1012	Double-crested cormorant	2022-07-12	MA	28.9602	P	EPI_ISL_16632520
TW_NS-6	Great horned owl	2022-07-12	MA	22.4375	P	NA
RCNWR_20220713_GBBG	Great black-backed gull	2022-07-13	ME	31.1274	P	NA
WC_22-1033	Herring gull	2022-07-14	MA	27.3698	P	EPI_ISL_16632522
TW_NS-2	Osprey	2022-07-15	MA	24.17	P	NA
TW_NS-5	Cooper's hawk	2022-07-18	MA	21.391	P	NA
MCNWR_44545-536	Canada goose	2022-07-20	ME	29.9905	P	NA
MCNWR_44545-642	Common tern	2022-07-20	ME	24.8537	P	EPI_ISL_16632521
MCNWR_44545-658	Herring gull	2022-07-20	ME	35.2365	P	NA
TW_NS-1	Peregrine falcon	2022-07-20	MA	22.5453	P	NA
NOAAFST_CAGO_Thacher_20220721_2	Canada goose	2022-07-21	MA	31.8257	P	EPI_ISL_16632523
CW_22-1528	Great black-backed gull	2022-07-23	MA	28.0318	P	EPI_ISL_16632524
TW_NS-3	Great horned owl	2022-07-23	MA	22.4927	P	NA

## Sheet: Appendix 2 Table 2
Appendix 2 Table 2. Seal samples screened for influenza A(H5N1) virus
Animal_ID	Species	Collection_date	State	City	H5_Ct	H5_result	Sequence_accession
NMLC22-001PHg	Gray seal	2022-01-20	MA	Unknown	NA	N	NA
SSC-22-005Hg	Gray seal	2022-01-23	NH	Salisbury	NA	N	NA
NMLC22-002PHg	Gray seal	2022-01-25	MA	U	NA	N	NA
NMLC22-003PHg	Gray seal	2022-02-01	MA	U	NA	N	NA
SyHg2203	Gray seal	2022-02-01	RI	Charlestown	NA	N	NA
MMAN 2241	Gray seal	2022-02-05	MA	Nantucket	NA	N	NA
IFAW22-017Pv	Harbor seal	2022-02-06	MA	Sandwich	NA	N	NA
MME21-319Pv	Harbor seal	2022-02-07	ME	Arrowsic	NA	N	NA
MME-60-2022Pv	Harbor seal	2022-02-07	ME	Biddeford	NA	N	NA
MME-62-2022Pv	Harbor seal	2022-02-07	ME	Saco	NA	N	NA
MME-61-2022Pv	Harbor seal	2022-02-08	ME	Georgetown	NA	N	NA
MME22-012Pg	Harp seal	2022-02-14	ME	New Harbor	NA	N	NA
MME-63-2022Pv	Harbor seal	2022-02-15	ME	Scarborough	NA	N	NA
IFAW22-024Pg	Harp seal	2022-02-17	MA	Mashpee	NA	N	NA
MME22-015Pg	Harp seal	2022-02-17	ME	Harpswell	NA	N	NA
NA220001Pg	Harp seal	2022-02-18	VA	Norfolk	NA	N	NA
MMAN 2234	Gray seal	2022-02-19	MA	Nantucket	NA	N	NA
MMAN 2235	Gray seal	2022-02-20	MA	Nantucket	NA	N	NA
SSC-22-014Pg	Harp seal	2022-02-22	MA	Newbury	NA	N	NA
MME22-020Pg	Harp seal	2022-02-23	ME	Kittery	NA	N	NA
NA220002Hg	Gray seal	2022-02-26	MD	Berlin	NA	N	NA
MME22-021Pg	Harp seal	2022-02-26	ME	Biddeford	NA	N	NA
MME22-023Hg	Gray seal	2022-02-27	ME	Ogunquit	NA	N	NA
IFAW22-039Pg	Harp seal	2022-03-03	MA	Wellfleet	NA	N	NA
MME22-030Pg	Harp seal	2022-03-06	ME	Cape Elizabeth	NA	N	NA
SxPV2206	Harbor seal	2022-03-07	CT	Mystic	NA	N	NA
IFAW22-047Pv	Harbor seal	2022-03-10	MA	Chatham	NA	N	NA
IFAW22-049Pg	Harp seal	2022-03-10	MA	Eastham	NA	N	NA
IFAW22-050Pg	Harp seal	2022-03-10	MA	Mashpee	NA	N	NA
NA22018Hg	Gray seal	2022-03-11	MD	Berlin	NA	N	NA
NA22017Pg	Harp seal	2022-03-11	MD	Ocean City	NA	N	NA
NA220019Hg	Gray seal	2022-03-13	MD	Berlin	NA	N	NA
MME21-268Pv	Harbor seal	2022-03-13	ME	U	NA	N	NA
COA220313Pg	Harp seal	2022-03-13	ME	Seal Harbor	NA	N	NA
MME22-031Pg	Harp seal	2022-03-14	ME	Boothbay	NA	N	NA
IFAW22-058Pg	Harp seal	2022-03-17	MA	Harwich	NA	N	NA
IFAW22-059Pg	Harp seal	2022-03-19	MA	Mashpee	NA	N	NA
SxHg2208	Gray seal	2022-03-20	RI	Block Island	NA	N	NA
IFAW22-061Hg	Gray seal	2022-03-21	MA	Eastham	NA	N	NA
SxHg2209	Gray seal	2022-03-22	RI	Narragansett	NA	N	NA
SSC-22-035Pg	Harp seal	2022-03-23	NH	Rye	NA	N	NA
IFAW22-062Hg	Gray seal	2022-03-25	MA	Harwich	NA	N	NA
MME-22-042Pg	Harp seal	2022-03-28	ME	Kennebunkport	NA	N	NA
MME-22-038Pg	Harp seal	2022-03-30	ME	Kittery	NA	N	NA
NA220021Hg	Gray seal	2022-04-01	DE	Lewes	NA	N	NA
IFAW22-074Pg	Harp seal	2022-04-06	MA	Dartmouth	NA	N	NA
MME-22-047Pg	Harp seal	2022-04-07	ME	Kennebunk	NA	N	NA
SXPV2207	Harbor seal	2022-04-11	RI	Jamestown	NA	N	NA
WDC2022-007Pv	Harbor seal	2022-04-11	MA	Plymouth	NA	N	NA
IFAW22-083Hg	Gray seal	2022-04-12	MA	Sandwich	NA	N	NA
NMLC22-004PPv	Harbor seal	2022-04-14	MA	U	NA	N	NA
SyHg2218	Gray seal	2022-04-16	RI	Block Island	NA	N	NA
SyHg2222	Gray seal	2022-04-22	RI	Narragansett	NA	N	NA
IFAW22-090Hg	Gray seal	2022-04-25	MA	Eastham	NA	N	NA
NA22023Hg	Gray seal	2022-04-30	MD	Ocean City	NA	N	NA
SxHg2225	Gray seal	2022-04-30	RI	Block Island	NA	N	NA
SxPg2228	Harp seal	2022-05-07	CT	Waterford	NA	N	NA
COA220505Pv	Harbor seal	2022-05-11	ME	Hancock	NA	N	NA
MME-22-064Pv	Harbor seal	2022-05-11	ME	Georgetown	NA	N	NA
MME-22-066Pv	Harbor seal	2022-05-13	ME	York	NA	N	NA
MME-22-067PV	Harbor seal	2022-05-15	ME	Old Orchard Beach	NA	N	NA
NMLC22-005PPv	Harbor seal	2022-05-17	MA	U	NA	N	NA
SyPv2229	Harbor seal	2022-05-17	RI	Newport	NA	N	NA
MME-22-070Pv	Harbor seal	2022-05-18	ME	Yarmouth	NA	N	NA
MME-22-072Pv	Harbor seal	2022-05-19	ME	Chebeague Island	NA	N	NA
NMLC22-006PPv	Harbor seal	2022-05-20	MA	U	NA	N	NA
MME-22-075Pv	Harbor seal	2022-05-22	ME	Boothbay	NA	N	NA
MME-22-077Pv	Harbor seal	2022-05-23	ME	Freeport	NA	N	NA
MME-22-078Pv	Harbor seal	2022-05-23	ME	Harpswell	NA	N	NA
NA22002Hg	Gray seal	2022-05-25	MD	Assateague Island National Seashore	NA	N	NA
MME-22-082Pv	Harbor seal	2022-05-25	ME	Harpswell	NA	N	NA
MME-22-080Pv	Harbor seal	2022-05-26	ME	Yarmouth	NA	N	NA
NMLC22-007PPv	Harbor seal	2022-05-26	MA	U	NA	N	NA
NMLC22-008PPv	Harbor seal	2022-05-26	MA	U	NA	N	NA
NMLC22-009PPv	Harbor seal	2022-05-26	MA	U	NA	N	NA
NMLC22-010PPv	Harbor seal	2022-05-26	MA	U	NA	N	NA
NMLC22-011PPv	Harbor seal	2022-05-26	MA	U	NA	N	NA
MME-22-085Pv	Harbor seal	2022-05-27	ME	Scarborough	NA	N	NA
MME-22-086Pv	Harbor seal	2022-05-29	ME	Harpswell	NA	N	NA
MME-22-097Pv	Harbor seal	2022-05-29	ME	Harpswell	NA	N	NA
MME-22-084Pv	Harbor seal	2022-05-30	ME	Harpswell	NA	N	NA
NMLC22-012PPv	Harbor seal	2022-05-31	MA	U	NA	N	NA
MME-22-090Pv	Harbor seal	2022-06-01	ME	Phippsburg	NA	N	NA
MME-22-093Pv	Harbor seal	2022-06-01	ME	Harpswell	NA	N	NA
MME-22-095Pv	Harbor seal	2022-06-05	ME	Cape Elizabeth	NA	N	NA
NMLC22-013PPv	Harbor seal	2022-06-06	MA	U	NA	N	NA
MMAN22-102Hg	Gray seal	2022-06-08	MA	Nantucket	NA	N	NA
MME-64-2022Pv	Harbor seal	2022-06-14	ME	Georgetown	NA	N	NA
MME-74-2022Pv	Harbor seal	2022-06-14	ME	Kennebunk	NA	N	NA
MME-22-109Pv	Harbor seal	2022-06-22	ME	Phippsburg	NA	N	NA
MME-22-112Pv	Harbor seal	2022-06-22	ME	Wells	26.2551	P	EPI_ISL_14098917
MME-22-110Hg	Gray seal	2022-06-23	ME	Freeport	NA	N	NA
MME-22-117Pv	Harbor seal	2022-06-24	ME	Yarmouth	33.4949	P	EPI_ISL_14098915, EPI_ISL_14098916
MME-22-113Pv	Harbor seal	2022-06-26	ME	Biddeford	NA	N	NA
MME-22-121Pv	Harbor seal	2022-06-26	ME	Georgetown	29.6993	P	EPI_ISL_14098918
MME-22-124Pv	Harbor seal	2022-06-27	ME	Phippsburg	NA	N	NA
MME-22-122Pv	Harbor seal	2022-06-27	ME	New Harbor	22.8072	P	EPI_ISL_14098919
MME-22-125Pv	Harbor seal	2022-06-28	ME	Cumberland	NA	N	NA
MME-22-131Pv	Harbor seal	2022-06-28	ME	Harpswell	22.6197	P	EPI_ISL_14098921
MME-22-133Pv	Harbor seal	2022-06-29	ME	S. Portland	27.808	P	EPI_ISL_14098920
MME-22-087Pv	Harbor seal	2022-06-30	ME	Scarborough	NA	N	NA
MME-22-144Hg	Gray seal	2022-07-01	ME	Phippsburg	27.6132	P	EPI_ISL_14098922
MME-22-149Pv	Harbor seal	2022-07-02	ME	Phippsburg	NA	N	NA
MME-22-147Pv	Harbor seal	2022-07-02	ME	Harpswell	34.1273	P	NA
MME-22-150Pv	Harbor seal	2022-07-02	ME	Westport Island	28.1615	P	EPI_ISL_14098923
MME22-155Pv	Harbor seal	2022-07-02	ME	Falmouth	31.969	P	EPI_ISL_14098924
MME-22-166Hg	Gray seal	2022-07-04	ME	Kennebunk	NA	N	NA
MME22-173Hg	Gray seal	2022-07-05	ME	Kennebunkport	40.98	P	NA
MME22-175Pv	Harbor seal	2022-07-05	ME	Phippsburg	31.2431	P	NA
MME22-182Pv	Harbor seal	2022-07-07	ME	Freeport	NA	N	NA
MME22-188Pv	Harbor seal	2022-07-07	ME	Harpswell	NA	N	NA
MME22-185Pv	Harbor seal	2022-07-07	ME	Harpswell	32.978	P	NA
MME22-191Pv	Harbor seal	2022-07-08	ME	Harpswell	33.8189	P	EPI_ISL_16632539
MME22-195Pv	Harbor seal	2022-07-09	ME	Harpswell	31.7148	P	EPI_ISL_16632540
MME22-198Pv	Harbor seal	2022-07-09	ME	Wells	28.5885	P	EPI_ISL_16632541
NY6105-22Hg	Gray seal	2022-07-10	NY	Wells	NA	N	NA
NY6114-22Hg	Gray seal	2022-07-10	NY	Wells	NA	N	NA
MME22-206Pv	Harbor seal	2022-07-10	ME	Wells	36.8428	P	NA
WDC2022-012	Gray seal	2022-07-11	MA	Plymouth	NA	N	NA
COA220712Hg	Gray seal	2022-07-12	ME	Beal's Island	NA	N	NA
MME22-216Pv	Harbor seal	2022-07-13	ME	Phippsburg	NA	N	NA
COA220713Pv	Harbor seal	2022-07-13	ME	Winter Harbor	35.7	P	NA
MME22-223Pv	Harbor seal	2022-07-15	ME	Georgetown	NA	N	NA
MME22-230Pv	Harbor seal	2022-07-15	ME	Kennebunkport	39.0172	P	EPI_ISL_16632542
MME22-246Pv	Harbor seal	2022-07-17	ME	Harpswell	NA	N	NA
SSC-22-062Pv	Harbor seal	2022-07-18	MA	Gloucester	NA	N	NA
NY611522Hg	Gray seal	2022-07-20	NY	U	NA	N	NA
SyHg2225	Gray seal	2022-07-20	RI	Block Island	NA	N	NA
SXHG2251	Gray seal	2022-07-22	RI	Jamestown	NA	N	NA
MME22-275Hg	Gray seal	2022-07-24	ME	East Boothbay	NA	N	NA
COA220728Pv	Harbor seal	2022-07-29	ME	Stonington	NA	N	NA
COA220729	Harbor seal	2022-07-29	ME	Mount Desert Rock	NA	N	NA

## Sheet: Appendix 2 Table 3
Appendix 2 Table 3. Complete vSNP output from sequence analysis sorted by relatedness
	NA:348	PA:816	PA:969	PB2:222	NP:1284	PA:1224	PB1:465	PB2:2202	HA:1338	HA:1405	HA:300	HA:897	NA:720	NS:592	NS:717	PB1:2091	PB2:1788	HA:969	NP:138	NP:465	NP:570	PB1:1362	PB1:2100	PB1:2221	PB1:507	PB2:321	PB2:39	NA:823	PA:1100	PB1:897	PB2:2064	PB2:2151	HA:126	HA:499	HA:672	MP:546	MP:618	MP:666	NA:1344	NA:1355	NA:244	NA:327	NS:447	NS:788	PA:2152	PA:495	PA:671	PB1:1351	PB1:81
Chicken/NL/FAV-0033/2021_ref	C	C	G	C	A	A	G	A	A	C	T	A	T	C	A	G	A	G	G	G	G	G	C	G	T	T	G	C	A	C	T	G	T	A	G	C	T	T	A	C	T	G	T	T	T	A	C	G	T
Great horned owl/MA/22MM00199/20220303	T	T	A	T	G	G	A	G	C	T	C	T	C	T	G	A	G	A	A	A	A	T	T	T	C	C	A	T	G	T	G	T	C	G	A	T	C	C	T	T	C	A	G	C	C	G	T	A	C
Peregrine falcon/MA/22MM00242/20220324	T	T	A	T	G	G	A	G	C	T	C	T	C	T	G	A	G	A	A	A	A	T	T	T	C	C	A	C	A	C	T	G	T	A	G	C	T	T	A	C	T	G	T	T	T	A	C	G	T
Great horned owl/MA/22MM00468/20220502	T	T	A	T	G	G	A	G	C	T	C	T	C	T	G	A	G	A	A	A	A	T	T	T	C	C	A	C	A	C	T	G	T	A	G	C	T	T	A	C	T	G	T	T	T	A	C	G	T
Snowy owl/MA/22MM00463/20220502	T	T	A	T	G	G	A	G	C	T	C	T	C	T	G	A	G	A	A	A	A	T	T	T	C	C	A	C	A	C	T	G	T	A	G	C	T	T	A	C	T	G	T	T	T	A	C	G	T
Snowy owl/MA/22MM00323/20220502	T	T	A	T	G	G	A	G	C	T	C	T	C	T	G	A	G	A	A	A	A	T	T	T	C	C	A	C	A	C	T	G	T	A	G	C	T	T	A	C	T	G	T	T	T	A	C	G	T
Snowy owl/MA/22MM00467/20220502	T	T	A	T	G	G	A	G	C	T	C	T	C	T	G	A	G	A	A	A	A	T	T	T	C	C	A	C	A	C	T	G	T	A	G	C	T	T	A	C	T	G	T	T	T	A	C	G	T
Great horned owl/MA/22MM00466/20220502	T	T	A	T	G	G	A	G	C	T	C	T	C	T	G	A	G	A	A	A	A	T	T	T	C	C	A	C	A	C	T	G	T	A	G	C	T	T	A	C	T	G	T	T	T	A	C	G	T
Great black-backed gull/MA/22SN00438/20220325	T	T	A	T	G	G	A	G	C	C	T	A	T	C	A	G	A	G	G	G	G	G	C	G	T	T	G	C	A	C	T	G	T	A	G	C	T	T	A	C	T	G	T	T	T	A	C	G	T
Red-tailed hawk/MA/22WI00008/20220404	T	T	A	T	G	G	A	G	C	C	T	A	T	C	A	G	A	G	G	G	G	G	C	G	T	T	G	C	A	C	T	G	T	A	G	C	T	T	A	C	T	G	T	T	T	A	C	G	T
Great black-backed gull/MA/22HP00161/20220322	T	T	A	T	G	G	A	G	C	C	T	A	T	C	A	G	A	G	G	G	G	G	C	G	T	T	G	C	A	C	T	G	T	A	G	C	T	T	A	C	T	G	T	T	T	A	C	G	T
Sanderling/MA/22HP00124/20220301	T	T	A	T	G	G	A	G	C	C	T	A	T	C	A	G	A	G	G	G	G	G	C	G	T	T	G	C	A	C	T	G	T	A	G	C	T	T	A	C	T	G	T	T	T	A	C	G	T
Crow/MA/22HP00160/20220322	T	T	A	T	G	G	A	G	C	C	T	A	T	C	A	G	A	G	G	G	G	G	C	G	T	T	G	C	A	C	T	G	T	A	G	C	T	T	A	C	T	G	T	T	T	A	C	G	T
Sanderling/MA/22HP00133/20220306	T	T	A	T	G	G	A	G	C	C	T	A	T	C	A	G	A	G	G	G	G	G	C	G	T	T	G	C	A	C	T	G	T	A	G	C	T	T	A	C	T	G	T	T	T	A	C	G	T
Gray seal/ME/22SN01540/20220701	T	T	A	T	G	G	A	G	C	C	T	A	T	C	A	G	A	G	G	G	G	G	C	G	T	T	G	C	A	C	T	G	T	A	G	C	T	T	A	C	T	G	T	T	T	A	C	G	T
Red-tailed hawk/MA/22MM00792/20220621	T	T	A	T	G	G	A	G	C	C	T	A	T	C	A	G	A	G	G	G	G	G	C	G	T	T	G	C	A	C	T	G	T	A	G	C	T	T	A	C	T	G	T	T	T	A	C	G	T
Red-tailed hawk/MA/22MM00791/20220621	T	T	A	T	G	G	A	G	C	C	T	A	T	C	A	G	A	G	G	G	G	G	C	G	T	T	G	C	A	C	T	G	T	A	G	C	T	T	A	C	T	G	T	T	T	A	C	G	T
Peregrine falcon/MA/22MM00756/20220616	T	T	A	T	G	G	A	G	C	C	T	A	T	C	A	G	A	G	G	G	G	G	C	G	T	T	G	C	A	C	T	G	T	A	G	C	T	T	A	C	T	G	T	T	T	A	C	G	T
Great_black-backed_gull/MA/22WI00098/20220630	T	T	A	T	G	G	A	G	C	C	T	A	T	C	A	G	A	G	G	G	G	G	C	G	T	T	G	C	A	C	T	G	T	A	G	C	T	T	A	C	T	G	T	T	T	A	C	G	T
Double-crested_cormorant/MA/22WI00121/20220712	T	T	A	T	G	G	A	G	C	C	T	A	T	C	A	G	A	G	G	G	G	G	C	G	T	T	G	C	A	C	T	G	T	A	G	C	T	T	A	C	T	G	T	T	T	A	C	G	T
Common_eider/MA/22HP00464/20220707	Y	T	A	T	G	G	A	G	C	C	T	A	T	C	A	G	A	G	G	G	G	G	C	G	T	T	G	C	A	C	T	G	T	A	G	C	T	T	A	C	T	G	T	T	T	A	C	G	T
Herring_gull/MA/22WI00123/20220714	T	T	A	T	G	G	A	G	C	C	T	A	T	C	A	G	A	G	G	G	G	G	C	G	T	T	G	C	A	C	T	G	T	A	G	C	T	T	A	C	T	G	T	T	T	A	C	G	T
Harbor_seal/ME/22SN01466/20220715	T	T	A	T	G	G	A	G	C	C	T	A	T	C	A	G	A	G	G	G	G	G	C	G	T	T	G	C	A	C	T	G	T	A	G	C	T	T	A	C	T	G	T	T	T	A	C	G	T
Harbor seal/ME/22SN01393/20220629	T	T	A	T	G	G	A	G	C	C	T	A	T	C	A	G	A	G	G	G	G	G	C	G	T	T	G	C	A	C	T	G	T	A	G	C	T	T	A	C	T	G	T	T	T	A	C	G	T
Harbor seal/ME/22SN01328-9/20220624	T	T	A	T	G	G	A	G	C	C	T	A	T	C	A	G	A	G	G	G	G	G	C	G	T	T	G	C	A	C	T	G	T	A	G	C	T	T	A	C	T	G	T	T	T	A	C	G	T
Peregrine falcon/MA/22MM00802/20220622	T	T	A	T	G	G	A	G	C	C	T	A	T	C	A	G	A	G	G	G	G	G	C	G	T	T	G	C	A	C	A	G	T	A	G	C	T	T	A	C	T	G	T	T	T	A	C	G	T
Harbor seal/ME/22SN01308-9/20220622	T	T	A	T	G	G	A	G	C	C	T	A	T	C	A	G	A	G	G	G	G	G	C	G	T	T	G	C	A	C	T	G	T	A	G	C	T	T	A	C	T	G	T	T	T	A	C	G	T
Great black-backed gull/MA/22MM00822/20220625	T	T	A	T	G	G	A	G	C	C	T	A	T	C	A	G	A	G	G	G	G	G	C	G	T	T	G	C	A	C	T	G	T	A	G	C	T	T	A	C	T	G	T	T	T	A	C	G	T
Great black-backed gull/MA/GBBG_1/20220615	T	T	A	T	G	G	A	G	C	C	T	A	T	C	A	G	A	G	G	G	G	G	C	G	T	T	G	C	A	C	T	G	T	A	G	C	T	T	A	C	T	G	T	T	T	A	C	G	T
Harbor_seal/ME/22SN01511/20220702	T	T	A	T	G	G	A	G	C	C	T	A	T	C	A	G	A	G	G	G	G	G	C	G	T	T	G	C	A	C	T	G	T	A	G	C	T	T	A	C	T	G	T	T	G	A	C	G	T
Harbor seal/ME/22SN01358-60/20220627	T	T	A	T	G	G	A	G	C	C	T	A	T	C	A	G	A	G	G	G	G	G	C	G	T	T	G	C	A	C	T	G	T	A	G	C	T	T	A	C	T	G	T	T	T	A	C	G	T
Harbor seal/ME/22SN01376/20220628	T	T	A	T	G	G	A	G	C	C	T	A	T	C	A	G	A	G	G	G	G	G	C	G	T	T	G	C	A	C	T	G	T	A	G	C	T	T	A	C	T	G	T	T	T	A	C	G	T
Harbor seal/ME/22SN01339-42/20220626	T	T	A	T	G	G	A	G	C	C	T	A	T	C	A	G	A	G	G	G	G	G	C	G	T	T	G	C	A	C	T	G	T	A	G	C	T	T	A	C	T	G	T	T	T	A	C	G	T
Great_black-backed_gull/ME/44545-564/20220707	T	T	A	T	G	G	A	G	C	C	T	A	T	C	A	G	A	G	G	G	G	G	C	G	T	T	G	C	A	C	T	G	T	A	G	C	T	T	A	C	T	G	T	T	T	A	C	G	T
Common_tern/ME/44545-538/20220707	T	T	A	T	G	G	A	G	C	C	T	A	T	C	A	G	A	G	G	G	G	G	C	G	T	T	G	C	A	C	T	G	T	A	G	C	T	T	A	C	T	G	T	T	T	A	C	G	T
Herring_gull/ME/44545-493/20220628	T	T	A	T	G	G	A	G	C	C	T	A	T	C	A	G	A	G	G	G	G	G	C	G	T	T	G	C	A	C	T	G	T	A	G	C	T	T	A	C	T	G	T	T	T	A	C	G	T
Gull/ME/44545-520/20220708	T	T	A	T	G	G	A	G	C	C	T	A	T	C	A	G	A	G	G	G	G	G	C	G	T	T	G	C	A	C	T	G	T	A	G	C	T	T	A	C	T	G	T	T	T	A	C	G	T
Common_eider/ME/44545-515/20220703	T	T	A	T	G	G	A	G	C	C	T	A	T	C	A	G	A	G	G	G	G	G	C	G	T	T	G	C	A	C	T	G	T	A	G	C	T	T	A	C	T	G	T	T	T	A	C	G	T
Great_black-backed_gull/ME/44545-565/20220629	T	T	A	T	G	G	A	G	C	C	T	A	T	C	A	G	A	G	G	G	G	G	C	G	T	T	G	C	A	C	T	G	T	A	G	C	T	T	A	C	T	G	T	T	T	A	C	G	T
Common_eider/ME/44545-560/20220708	T	T	A	T	G	G	A	G	C	C	T	A	T	C	A	G	A	G	G	G	G	G	C	G	T	T	G	C	A	C	T	G	T	A	G	C	T	T	A	C	T	G	T	T	T	A	C	G	T
Harbor seal/ME/22SN01522/20220702	T	T	A	T	G	G	A	G	C	C	T	A	T	C	A	G	A	G	G	G	G	G	C	G	T	T	G	C	A	C	T	G	T	A	G	C	T	T	A	C	T	G	T	T	T	A	C	G	T
Harbor_seal/ME/22SN01434/20220709	T	T	A	T	G	G	A	G	C	C	T	A	T	C	A	G	A	G	G	G	G	G	C	G	T	T	G	C	A	C	T	G	T	A	G	C	T	T	A	C	T	G	T	T	T	A	C	G	T
Herring_gull/ME/44545-576/20220708	T	T	A	T	G	G	A	G	C	C	T	A	T	C	A	G	A	G	G	G	G	G	C	G	T	T	G	C	A	C	T	G	T	A	G	C	T	T	A	C	T	G	T	T	T	A	C	G	T
Herring_gull/ME/44545-516/20220629	T	T	A	T	G	G	A	G	A	C	T	A	T	C	A	G	A	G	G	G	G	G	C	G	T	T	G	C	A	C	T	G	T	A	G	C	T	T	A	C	T	G	T	T	T	A	C	G	T
Great_black-backed_gull/ME/44545-525/20220629	T	T	A	T	G	G	A	G	A	C	T	A	T	C	A	G	A	G	G	G	G	G	C	G	T	T	G	C	A	C	T	G	T	A	G	C	T	T	A	C	T	G	T	T	T	A	C	G	T
Great_black-backed_gull/MA/22HP00444/20220708	T	T	A	T	G	G	A	G	C	C	T	A	T	C	A	G	A	G	G	G	G	G	C	G	T	T	G	C	A	C	T	G	T	A	G	C	T	T	A	C	T	G	T	T	T	A	C	G	T
Eider/MA/22MM00823/20220625	T	T	A	T	G	G	A	G	C	C	T	A	T	C	A	G	A	G	G	G	G	G	C	G	T	T	G	C	A	C	T	G	T	A	G	C	T	T	A	C	T	G	T	T	T	A	C	G	T
Eider/MA/22MM00772/20220619	T	T	A	T	G	G	A	G	C	C	T	A	T	C	A	G	A	G	G	G	G	G	C	G	T	T	G	C	A	C	T	G	T	A	G	C	T	T	A	C	T	G	T	T	T	A	C	G	T
Double-crested cormorant/MA/22MM00723/20220612	T	T	A	T	G	G	A	G	C	C	T	A	T	C	A	G	A	G	G	G	G	G	C	G	T	T	G	C	A	C	T	G	T	A	G	C	T	T	A	C	T	G	T	T	T	A	C	G	T
Eider/MA/22MM00724/20220613	T	T	A	T	G	G	A	G	C	C	T	A	T	C	A	G	A	G	G	G	G	G	C	G	T	T	G	C	A	C	T	G	T	A	G	C	T	T	A	C	T	G	T	T	T	A	C	G	T
Eider/MA/22MM00763/20220617	T	T	A	T	G	G	A	G	C	C	T	A	T	C	A	G	A	G	G	G	G	G	C	G	T	T	G	C	A	C	T	G	T	A	G	C	T	T	A	C	T	G	T	T	T	A	C	G	T
Canada_goose/MA/CAGO_THACHER_20220721_2/20220721	T	T	A	T	G	G	A	G	C	C	T	A	T	C	A	G	A	G	G	G	G	G	C	G	T	T	G	T	A	C	T	G	T	A	G	C	T	T	A	C	T	G	T	T	T	A	C	G	T
Herring gull/MA/22HP00146/20220314	T	T	A	T	G	G	A	G	C	C	T	A	T	C	A	G	A	G	G	G	G	G	C	G	T	T	G	C	A	C	T	G	T	A	G	C	T	T	A	C	T	G	T	T	T	A	C	G	T
Snowy owl/MA/22HP00144/20220313	T	T	A	T	G	G	A	G	C	C	T	A	T	C	A	G	A	G	G	G	G	G	C	G	T	T	G	C	A	C	T	G	T	A	G	C	T	T	A	C	T	G	T	T	T	A	C	G	T
Sanderling/MA/22HP00181/20220309	T	T	A	T	G	G	A	G	C	C	T	A	T	C	A	G	A	G	G	G	G	G	C	G	T	T	G	C	A	C	T	G	T	A	G	C	T	T	A	C	T	G	T	T	T	A	C	G	T
Sanderling/MA/22HP00159/20220318	T	T	A	T	G	G	A	G	C	C	T	A	T	C	A	G	A	G	G	G	G	G	C	G	T	T	G	C	A	C	T	G	T	A	G	C	T	T	A	C	T	G	T	T	T	A	C	G	T
Red-tailed hawk/MA/22WI00018/20220411	T	T	A	T	G	G	A	G	C	C	T	A	T	C	A	G	A	G	G	G	G	G	C	G	T	T	G	C	A	C	T	G	T	A	G	C	T	T	A	C	T	G	T	T	T	A	C	G	T
Red-tailed hawk/MA/22HP00174/20220401	T	T	A	T	G	G	A	G	C	C	T	A	T	C	A	G	A	G	G	G	G	G	C	G	T	T	G	C	A	C	T	G	T	A	G	C	T	T	A	C	T	G	T	T	T	A	C	G	T
Great black-backed gull/MA/22SN00469/20220325	T	T	A	T	G	G	A	G	C	C	T	A	T	C	A	G	A	G	G	G	G	G	C	G	T	T	G	C	A	C	T	G	T	A	G	C	T	T	A	C	T	G	T	T	T	A	C	G	T
Crow/MA/22HP00148/20220315	T	T	A	T	G	G	A	G	C	C	T	A	T	C	A	G	A	G	G	G	G	G	C	G	T	T	G	C	A	C	T	G	T	A	G	C	T	T	A	C	T	G	T	T	T	A	C	G	T
Sanderling/MA/22HP00191/20220304	T	T	A	T	G	G	A	G	C	C	T	A	T	C	A	G	A	G	G	G	G	G	C	G	T	T	G	C	A	C	T	G	T	A	G	C	T	T	A	C	T	G	T	T	T	A	C	G	T
Red-tailed hawk/MA/22HP00153/20220317	T	T	A	T	G	G	G	G	C	C	T	A	T	C	A	G	A	G	G	G	G	G	C	G	T	T	G	C	A	C	T	G	T	A	G	C	T	T	A	C	T	G	T	T	T	A	C	G	T
Crow/MA/22HP00185/20220309	T	T	A	T	G	G	A	G	C	C	T	A	T	C	A	G	A	G	G	G	G	G	C	G	T	T	G	C	A	C	T	G	T	A	G	C	T	T	A	C	T	G	T	T	T	A	C	G	T
Osprey/MA/ACK_Osprey_1/20220512	Y	T	A	T	G	G	A	G	C	C	T	A	T	C	A	G	A	G	G	G	G	G	C	G	T	T	G	C	A	C	T	G	T	A	G	C	T	T	A	C	T	G	T	T	T	A	C	G	T
Herring gull/MA/22HP00158/20220318	T	T	A	T	G	G	A	G	C	C	T	A	T	C	A	G	A	G	G	G	G	G	C	G	T	T	G	C	A	C	T	G	T	A	G	C	T	T	A	C	T	G	T	T	T	A	C	G	T
Sanderling/MA/22HP00192/20220303	T	T	A	T	G	G	A	G	C	C	T	A	T	C	A	G	A	G	G	G	G	G	C	G	T	T	G	C	A	C	T	G	T	A	G	C	T	T	A	C	T	G	T	T	T	A	C	G	T
Herring gull/MA/22HP00137/20220307	T	T	A	T	G	G	A	G	C	C	T	A	T	C	A	G	A	G	G	G	G	G	C	G	T	T	G	C	A	C	T	G	T	A	G	C	T	T	A	C	T	G	T	T	T	A	C	G	T
Snowy owl/MA/22MM00230/202203022	T	T	A	T	G	G	A	G	C	C	T	A	T	C	A	G	A	G	G	G	G	G	C	G	T	T	G	C	A	C	T	G	T	A	G	C	T	T	A	C	T	G	T	T	T	A	C	G	T
Sanderling/MA/22HP00127/20220302	T	T	A	T	G	G	A	G	C	C	T	A	T	C	A	G	A	G	G	G	G	G	C	G	T	T	G	C	A	C	T	G	T	A	G	C	T	T	A	C	T	G	T	T	T	A	C	G	T
Crow/MA/22HP00149/20220315	T	T	A	T	G	G	A	G	C	C	T	A	T	C	A	G	A	G	G	G	G	G	C	G	T	T	G	C	A	C	T	G	T	A	G	C	T	T	A	C	T	G	T	T	T	A	C	G	T
Red-tailed hawk/MA/22HP00131/20220306	T	T	A	T	G	G	A	G	C	C	T	A	T	C	A	G	A	G	G	G	G	G	C	G	T	T	G	C	A	C	T	G	T	A	G	C	T	T	A	C	T	G	T	T	T	A	C	G	T
Crow/MA/22HP00122/20220227	T	T	A	T	G	G	A	G	C	C	T	A	T	C	A	G	A	G	G	G	G	G	C	G	T	T	G	C	A	C	T	G	T	A	G	C	T	T	A	C	T	G	T	T	T	A	C	G	T
Crow/MA/22HP00150/20220316	T	T	A	T	G	G	A	G	C	C	T	A	T	C	A	G	A	G	G	G	G	G	C	G	T	T	G	C	A	C	T	G	T	A	G	C	T	T	A	C	T	G	T	T	T	A	C	G	T
Sanderling/MA/22HP00130/20220306	T	T	A	T	G	G	A	G	C	C	T	A	T	C	A	G	A	G	G	G	G	G	C	G	T	T	G	C	A	C	T	G	T	A	G	C	T	T	A	C	T	G	T	T	T	A	C	G	T
Sanderling/MA/22HP00135/20220307	T	T	A	T	G	G	A	G	C	C	T	A	T	C	A	G	A	G	G	G	G	G	C	G	T	T	G	C	A	C	T	G	T	A	G	C	T	T	A	C	T	G	T	T	T	A	C	G	T
Red-tailed hawk/MA/22HP00157/20220318	T	T	A	T	G	G	A	G	C	C	T	A	T	C	A	G	A	G	G	G	G	G	C	G	T	T	G	C	A	C	T	G	T	A	G	C	T	T	A	C	T	G	T	T	T	A	C	G	T
Crow/MA/22SN00459/20220321	T	T	A	T	G	G	A	G	C	C	T	A	T	C	A	G	A	G	G	G	G	G	C	G	T	T	G	C	A	C	T	G	T	A	G	C	T	T	A	C	T	G	T	T	T	A	C	G	T
Great_black-backed_gull/MA/22HP00488/20220723	T	A	C	A	A	A	T	A	C	T	C	T	C	T	G	A	G	G	G	G	G	G	C	G	T	T	G	C	G	T	T	A	T	A	G	C	T	T	A	C	T	G	T	T	T	A	C	G	T
Northern gannet/MA/22WI00050/20220510	T	T	A	T	G	G	A	G	C	C	T	A	T	C	A	G	A	G	G	G	G	G	C	G	T	T	G	C	A	C	T	G	T	A	G	C	T	T	A	C	T	G	T	T	T	A	C	G	T
Common_tern/ME/44545-642/20220720	T	T	A	T	G	G	A	G	C	C	T	A	T	C	A	G	A	G	G	G	G	G	C	G	T	T	G	C	A	C	T	G	T	A	G	C	T	T	A	C	T	G	T	T	T	A	C	G	T
Tern/ME/COTE_1/20220614	T	T	A	T	G	G	A	G	C	C	T	A	T	C	A	G	A	G	G	G	G	G	C	G	T	T	G	C	A	C	T	G	T	A	G	C	T	T	A	C	T	G	T	T	T	A	C	G	T
Harbor_seal/ME/22SN01410/20220708	T	T	A	T	G	G	A	G	C	C	T	A	T	C	A	G	A	G	G	G	G	G	C	G	T	T	G	C	A	C	T	G	T	A	G	C	T	T	A	C	T	G	T	T	T	A	C	G	T
Harbor_seal/ME/22SN01431/20220709	T	T	A	T	G	G	A	G	C	C	T	A	T	C	A	G	A	G	G	G	G	G	C	G	T	T	G	C	A	C	T	G	T	A	G	C	T	T	A	C	T	G	T	T	T	A	C	G	T
Tern/ME/COTE_1/20220612	T	T	A	T	G	G	A	G	C	C	T	A	T	C	A	G	A	G	G	G	G	G	C	G	T	T	G	C	A	C	T	G	T	A	G	C	T	T	A	C	T	G	T	T	T	A	C	G	T
Tern/ME/COTE_2/20220614	T	T	A	T	G	G	A	G	C	C	T	A	T	C	A	G	A	G	G	G	G	G	C	G	T	T	G	C	A	C	T	G	T	A	G	C	T	T	A	C	T	G	T	T	T	A	C	G	T
MQ	59	59	59	59	59	59	59	59	59	59	59	59	59	59	59	59	59	59	59	59	59	59	59	60	59	59	60	59	59	59	60	58	60	60	60	60	60	60	60	60	60	60	60	59	60	60	60	60	60
no annotations
[truncated: 1,214 more columns]

## Sheet: Appendix 2 Table 4
Appendix 2 Table 4. Complete vSNP output from sequence analysis in numerical order
	PA:-7	MP:-7	MP:-4	PB2:-4	NS:-1	PB2:-1	PA:9	NP:-5	PB2:14	PB1:19	PB2:18	HA:5	PB1:24	PA:30	PB1:30	PB2:28	HA:16	PB2:30	PB1:36	PB1:37	PB2:35	PB2:36	PA:39	NS:39	PB2:39	HA:29	HA:33	HA:34	NP:36	PB1:57	HA:41	PB2:60	NP:42	NA:69	PB2:63	PA:66	PA:69	PB1:69	NP:51	PB2:69	PB2:72	PA:75	NP:54	PA:78	PA:79	PB1:81	NA:87	PA:84	PB2:81
Chicken/NL/FAV-0033/2021_ref	G	A	G	C	A	T	C	A	A	T	G	A	T	T	A	T	C	G	G	C	C	G	T	C	G	T	T	A	G	T	T	G	G	G	A	A	A	T	A	C	C	G	G	A	G	T	A	G	T
Great horned owl/MA/22MM00199/20220303	G	A	G	C	A	T	C	A	A	T	G	A	T	T	A	T	C	G	G	C	C	G	T	C	A	T	T	A	G	T	T	G	G	G	A	A	A	T	A	C	C	G	G	A	G	C	A	G	T
Peregrine falcon/MA/22MM00242/20220324	G	A	G	C	A	T	C	A	A	T	G	A	T	T	A	T	C	G	G	C	C	G	T	C	A	T	T	A	G	T	T	G	G	G	A	A	A	T	A	C	C	G	G	A	G	T	A	G	T
Great horned owl/MA/22MM00468/20220502	G	A	G	C	A	T	C	A	A	T	G	A	T	T	A	T	C	G	G	C	C	G	T	C	A	T	T	A	G	T	T	G	G	G	A	A	A	T	A	C	C	G	G	A	G	T	A	G	T
Snowy owl/MA/22MM00463/20220502	G	A	G	C	A	T	C	A	A	T	G	A	T	T	A	T	C	G	G	C	C	G	T	C	A	T	T	A	G	T	T	G	G	G	A	A	A	T	A	C	C	G	G	A	G	T	A	G	T
Snowy owl/MA/22MM00323/20220502	G	A	G	C	A	T	C	A	A	T	G	A	T	T	A	T	C	G	G	C	C	G	T	C	A	T	T	A	G	T	T	G	G	G	A	A	A	T	A	C	C	G	G	A	G	T	A	G	T
Snowy owl/MA/22MM00467/20220502	G	A	G	C	A	T	C	A	A	T	G	A	T	T	A	T	C	G	G	C	C	G	T	C	A	T	T	A	G	T	T	G	G	G	A	A	A	T	A	C	C	G	G	A	G	T	A	G	T
Great horned owl/MA/22MM00466/20220502	G	A	G	C	A	T	C	A	A	T	G	A	T	T	A	T	C	G	G	C	C	G	T	C	A	T	T	A	G	T	T	G	G	G	A	A	A	T	A	C	C	G	G	A	G	T	A	G	T
Great black-backed gull/MA/22SN00438/20220325	G	A	G	C	A	T	C	A	A	T	G	A	T	T	A	T	C	G	G	C	C	G	T	C	G	C	C	A	G	T	T	G	G	G	A	A	A	T	A	C	C	G	G	A	G	T	T	G	T
Red-tailed hawk/MA/22WI00008/20220404	G	A	G	C	A	T	C	A	A	T	G	A	T	T	A	T	C	G	G	C	C	G	T	C	G	C	T	A	G	T	T	G	G	G	A	A	A	T	A	C	C	G	G	A	G	T	T	G	T
Great black-backed gull/MA/22HP00161/20220322	G	A	G	C	A	T	C	A	A	T	G	A	T	T	A	T	A	G	G	C	C	G	T	C	G	C	T	A	G	T	T	G	G	G	A	A	A	T	A	C	C	G	G	A	G	T	A	G	T
Sanderling/MA/22HP00124/20220301	G	A	G	C	A	T	C	A	A	T	G	A	T	T	A	T	C	G	G	C	C	G	T	C	G	C	T	A	G	T	T	G	G	G	A	A	A	T	A	C	C	G	G	A	G	T	A	G	T
Crow/MA/22HP00160/20220322	G	A	G	C	A	T	C	A	A	T	G	A	T	T	A	T	C	G	G	C	C	G	T	C	G	C	T	A	G	T	T	G	G	G	A	A	A	T	A	C	C	G	G	A	G	T	A	G	T
Sanderling/MA/22HP00133/20220306	G	A	G	C	A	T	C	A	A	T	G	A	T	T	A	T	C	G	G	C	C	G	T	C	G	C	T	A	G	T	T	G	G	G	A	A	A	T	A	C	C	G	G	A	G	T	A	G	T
Gray seal/ME/22SN01540/20220701	G	A	G	C	A	T	C	A	A	T	G	A	T	T	A	T	C	G	G	C	C	G	T	C	G	C	T	A	G	T	T	G	G	A	A	A	A	T	A	C	C	G	G	A	G	T	A	G	T
Red-tailed hawk/MA/22MM00792/20220621	G	A	G	C	A	T	C	A	A	T	G	G	T	T	A	T	C	G	G	C	C	G	T	T	G	C	T	A	G	T	T	G	G	G	A	A	A	T	A	C	C	G	G	A	G	T	A	G	T
Red-tailed hawk/MA/22MM00791/20220621	G	A	G	C	A	T	C	A	A	T	G	G	T	T	A	T	C	G	G	C	C	G	T	T	G	C	T	A	G	T	T	G	G	G	A	A	A	T	A	C	C	G	G	A	G	T	A	G	T
Peregrine falcon/MA/22MM00756/20220616	G	A	G	C	A	C	C	A	A	T	G	A	T	T	A	T	C	G	G	C	C	G	T	C	G	C	T	A	G	T	T	G	G	G	A	A	A	T	A	C	C	G	G	A	G	T	A	G	T
Great_black-backed_gull/MA/22WI00098/20220630	G	A	G	C	A	C	C	A	A	T	G	A	T	T	A	T	C	G	G	C	C	G	T	C	G	C	T	A	G	T	T	G	G	G	A	A	A	T	A	C	C	G	G	A	G	T	A	G	T
Double-crested_cormorant/MA/22WI00121/20220712	G	A	G	C	A	C	C	A	A	T	G	A	T	T	A	T	C	G	G	C	C	G	T	C	G	C	T	A	G	T	T	G	G	G	A	A	A	T	A	C	C	G	G	A	G	T	A	G	T
Common_eider/MA/22HP00464/20220707	G	A	G	C	A	C	C	A	A	T	G	A	T	T	A	T	C	G	G	C	C	G	T	C	G	C	T	A	G	T	T	G	G	G	A	A	A	T	A	C	C	G	G	A	G	T	A	G	T
Herring_gull/MA/22WI00123/20220714	G	A	G	C	A	C	C	A	A	T	G	A	T	T	A	T	C	G	G	C	C	G	T	C	G	C	T	A	G	T	T	G	G	G	A	A	A	T	A	C	C	G	G	A	G	T	A	G	T
Harbor_seal/ME/22SN01466/20220715	G	A	G	C	A	C	C	A	A	T	G	A	T	T	A	T	C	G	G	C	C	G	T	C	G	C	T	A	G	T	T	G	G	G	A	A	A	T	A	C	C	G	G	A	G	T	A	G	T
Harbor seal/ME/22SN01393/20220629	G	A	G	C	G	C	C	A	A	T	G	A	T	T	A	T	C	G	G	T	C	G	T	C	G	C	T	A	G	T	T	G	G	G	A	A	A	T	A	C	C	G	G	A	G	T	A	G	T
Harbor seal/ME/22SN01328-9/20220624	G	A	G	C	G	C	C	A	A	T	G	A	T	T	A	T	C	G	G	T	C	G	T	C	G	C	T	A	G	T	T	G	G	G	A	A	A	T	A	C	C	G	G	A	G	T	A	G	T
Peregrine falcon/MA/22MM00802/20220622	G	A	T	C	A	C	C	A	A	T	G	A	T	T	A	T	C	G	G	C	C	G	T	C	G	C	T	A	G	T	T	G	G	G	A	A	A	T	A	C	C	G	G	A	G	T	A	G	T
Harbor seal/ME/22SN01308-9/20220622	G	A	G	C	A	C	C	A	A	T	G	A	T	T	A	T	C	G	G	C	C	G	T	C	G	C	T	A	G	T	T	G	G	G	A	A	A	T	A	C	C	G	G	A	G	T	A	G	T
Great black-backed gull/MA/22MM00822/20220625	G	A	G	C	A	C	C	A	A	T	G	A	T	T	A	T	C	G	G	C	C	G	T	C	G	C	T	A	G	T	T	G	G	G	A	A	A	T	A	C	C	G	G	A	G	T	A	G	T
Great black-backed gull/MA/GBBG_1/20220615	G	A	G	C	A	T	C	A	A	T	G	A	T	T	A	T	C	G	G	C	C	G	T	C	G	C	T	A	G	T	T	G	G	G	A	A	A	T	A	C	C	G	G	A	G	T	A	G	T
Harbor_seal/ME/22SN01511/20220702	-	-	-	-	-	-	C	-	A	T	G	A	T	T	A	T	C	G	G	T	C	G	T	C	G	C	T	A	G	T	T	G	G	G	A	A	A	T	A	C	C	G	G	A	G	T	A	G	T
Harbor seal/ME/22SN01358-60/20220627	G	A	G	C	A	T	C	A	A	T	G	A	T	T	A	T	C	G	G	C	T	G	T	C	G	C	T	A	G	T	T	G	G	G	A	A	A	T	A	C	C	G	G	G	G	T	A	G	T
Harbor seal/ME/22SN01376/20220628	G	A	G	C	A	T	C	A	A	T	G	A	T	T	A	T	C	G	G	C	C	G	T	C	G	C	T	A	G	T	T	G	G	G	A	A	A	T	A	C	C	G	G	G	G	T	A	G	T
Harbor seal/ME/22SN01339-42/20220626	G	A	G	C	A	T	C	A	A	T	G	A	T	T	A	T	C	G	G	C	C	G	T	C	G	C	T	A	G	T	T	G	G	G	A	A	A	T	A	C	C	G	G	G	G	T	A	G	T
Great_black-backed_gull/ME/44545-564/20220707	G	A	G	C	A	T	C	A	A	T	G	A	T	T	A	T	C	G	G	C	C	G	T	C	G	C	T	A	G	T	T	G	G	G	A	A	A	T	A	C	C	G	G	G	G	T	A	G	T
Common_tern/ME/44545-538/20220707	A	A	G	C	A	T	C	A	A	T	G	A	T	T	A	T	C	G	G	C	C	G	T	C	G	C	T	A	G	T	T	G	G	G	A	A	A	T	A	C	C	G	G	A	G	T	A	G	T
Herring_gull/ME/44545-493/20220628	G	A	G	C	A	T	C	A	A	T	G	A	T	T	A	T	C	G	G	C	C	G	T	C	G	C	T	A	G	T	T	G	G	G	A	A	A	T	A	C	C	G	G	A	G	T	A	G	C
Gull/ME/44545-520/20220708	G	A	G	C	A	T	C	A	A	T	G	A	T	T	A	T	C	G	G	C	C	G	T	C	G	C	T	A	G	T	T	G	G	G	A	A	A	T	A	C	C	G	G	A	G	T	A	G	T
Common_eider/ME/44545-515/20220703	G	A	G	C	A	T	C	A	A	T	G	A	T	T	A	T	C	G	G	C	C	G	T	C	G	C	T	A	G	T	T	G	G	G	A	A	A	T	A	C	C	G	G	A	G	T	A	G	T
Great_black-backed_gull/ME/44545-565/20220629	G	A	G	C	A	T	C	A	A	T	G	A	T	T	A	T	C	G	G	C	C	G	T	C	G	C	T	A	G	T	T	G	G	G	A	A	A	T	A	C	C	G	G	A	G	T	A	G	T
Common_eider/ME/44545-560/20220708	G	A	G	C	A	T	C	A	A	T	G	A	T	T	A	T	C	G	G	C	C	G	T	C	G	C	T	A	G	T	T	G	G	G	A	A	A	T	A	C	C	G	G	A	G	T	A	G	T
Harbor seal/ME/22SN01522/20220702	G	A	G	C	A	T	C	A	A	T	G	A	T	T	A	T	C	G	G	C	C	G	T	C	G	C	T	A	G	T	T	G	G	G	A	A	A	T	A	C	C	G	G	A	G	T	A	G	T
Harbor_seal/ME/22SN01434/20220709	G	A	G	C	A	T	C	A	A	T	G	A	T	T	A	T	C	G	G	C	C	G	T	C	G	C	T	A	G	T	T	G	G	G	A	A	A	T	A	C	C	G	G	A	G	T	A	G	T
Herring_gull/ME/44545-576/20220708	G	A	G	C	A	T	C	A	A	T	G	A	T	T	A	T	C	G	G	C	C	G	T	C	G	C	T	A	G	T	T	G	G	G	A	A	A	T	A	C	C	G	G	A	A	T	A	G	T
Herring_gull/ME/44545-516/20220629	G	A	G	C	A	T	C	A	A	T	G	A	T	T	A	T	C	G	G	C	C	G	T	C	G	C	T	A	G	T	T	G	G	G	A	A	A	T	A	C	C	G	G	A	G	T	A	G	T
Great_black-backed_gull/ME/44545-525/20220629	G	A	G	C	A	T	C	A	A	T	G	A	T	T	A	T	C	G	G	C	C	G	T	C	G	C	T	A	G	T	T	G	G	G	A	A	A	T	A	C	C	G	G	A	G	T	A	G	T
Great_black-backed_gull/MA/22HP00444/20220708	G	A	G	C	A	T	C	A	A	T	G	A	T	T	A	T	C	G	G	C	C	G	T	C	G	C	T	A	G	T	T	G	G	G	A	A	A	T	A	C	C	G	G	A	G	T	A	G	T
Eider/MA/22MM00823/20220625	G	A	G	C	A	T	C	A	A	T	G	A	T	T	A	T	C	G	G	C	C	A	T	C	G	C	T	A	G	T	T	G	G	G	A	A	A	T	A	C	C	G	G	A	G	T	A	G	T
Eider/MA/22MM00772/20220619	G	A	G	C	A	T	C	A	A	T	G	A	T	T	A	T	C	G	G	C	C	A	T	C	G	C	T	A	G	T	T	G	G	G	A	A	A	T	A	C	C	G	G	A	G	T	A	G	T
Double-crested cormorant/MA/22MM00723/20220612	G	A	G	C	A	T	C	A	A	T	G	A	T	T	A	T	C	G	G	C	C	G	T	C	G	C	T	A	G	T	T	G	G	G	A	A	A	T	A	C	C	G	G	A	G	T	A	G	T
Eider/MA/22MM00724/20220613	G	A	G	C	A	T	C	A	A	T	G	A	T	T	A	T	C	G	G	C	C	G	T	C	G	C	T	A	G	T	T	G	G	G	A	A	A	T	A	C	C	G	G	A	G	T	A	G	T
Eider/MA/22MM00763/20220617	G	A	G	C	A	T	C	A	A	T	G	A	T	T	A	T	C	G	G	C	C	G	T	C	G	C	T	A	G	T	T	G	G	G	A	A	A	T	A	C	C	G	G	A	G	T	A	G	T
Canada_goose/MA/CAGO_THACHER_20220721_2/20220721	G	A	G	C	A	T	C	A	A	T	G	A	T	T	A	T	C	G	G	C	C	G	T	C	G	C	T	A	G	T	T	G	G	G	A	A	A	T	A	C	C	G	G	A	G	T	A	G	T
Herring gull/MA/22HP00146/20220314	G	A	G	C	A	T	C	A	A	T	G	A	T	T	A	T	C	G	G	C	C	G	T	C	G	C	T	A	G	T	T	G	G	G	A	A	A	T	A	C	C	G	G	A	G	T	A	G	T
Snowy owl/MA/22HP00144/20220313	G	A	G	C	A	T	C	A	A	T	G	A	T	T	A	T	C	G	G	C	C	G	T	C	G	C	T	A	G	T	T	G	G	G	A	A	A	T	A	C	C	G	G	A	G	T	A	G	T
Sanderling/MA/22HP00181/20220309	G	A	G	C	A	T	C	A	A	T	G	A	T	T	A	T	C	G	G	C	C	G	T	C	G	C	T	A	G	T	T	G	G	G	A	A	A	T	A	C	C	G	G	A	G	T	A	G	T
Sanderling/MA/22HP00159/20220318	G	A	G	C	A	T	C	A	A	T	G	A	T	T	A	T	C	G	G	C	C	G	T	C	G	C	T	A	G	T	T	G	G	G	A	A	G	T	A	C	C	A	G	A	G	T	A	G	T
Red-tailed hawk/MA/22WI00018/20220411	G	A	G	C	A	T	C	A	A	T	G	A	T	T	A	T	C	G	G	C	C	G	T	C	G	C	T	A	G	T	T	G	G	G	A	A	G	T	A	C	C	G	G	A	G	T	A	G	T
Red-tailed hawk/MA/22HP00174/20220401	G	A	G	C	A	T	C	A	A	T	G	A	T	T	A	T	C	G	G	C	C	G	T	C	G	C	T	A	G	T	T	G	G	G	A	A	A	T	A	C	C	G	G	A	G	T	A	G	T
Great black-backed gull/MA/22SN00469/20220325	G	A	G	C	A	T	C	A	A	T	G	A	T	T	A	T	C	G	G	C	C	G	T	C	G	C	T	A	G	T	T	G	G	G	A	A	A	T	A	C	C	G	G	A	G	T	A	G	T
Crow/MA/22HP00148/20220315	G	A	G	C	A	T	C	A	A	T	G	A	T	T	A	T	C	G	G	C	C	G	T	C	G	C	T	A	G	T	T	G	G	G	A	A	A	T	A	C	C	G	G	A	G	T	A	G	T
Sanderling/MA/22HP00191/20220304	G	A	G	C	A	T	C	A	A	T	G	A	T	T	A	T	C	G	G	C	C	G	T	C	G	C	T	A	G	T	T	G	G	G	A	A	A	T	A	C	C	G	G	A	G	T	A	G	T
Red-tailed hawk/MA/22HP00153/20220317	G	A	G	C	A	T	C	A	A	T	G	A	T	T	A	T	C	G	G	C	C	G	T	C	G	C	T	A	G	T	T	G	G	G	A	A	A	T	A	C	C	G	G	A	G	T	A	G	T
Crow/MA/22HP00185/20220309	G	A	G	C	A	T	C	A	A	T	G	A	T	T	A	T	C	G	G	C	C	G	T	C	G	C	T	A	G	T	T	G	G	G	A	A	A	T	A	C	C	G	G	A	G	T	A	G	T
Osprey/MA/ACK_Osprey_1/20220512	G	A	G	C	A	T	C	A	A	T	G	A	T	T	A	T	C	G	G	C	C	G	T	C	G	C	T	A	G	T	T	G	G	G	A	A	A	T	A	C	C	G	G	A	G	T	A	G	T
Herring gull/MA/22HP00158/20220318	G	A	G	C	A	T	C	A	A	T	G	A	T	T	A	T	C	G	G	C	C	G	T	C	G	C	T	A	G	T	T	G	G	G	A	A	A	T	A	C	C	G	G	A	G	T	A	G	T
Sanderling/MA/22HP00192/20220303	G	A	G	C	A	T	C	A	A	T	G	A	T	T	A	T	C	G	G	C	C	G	T	C	G	C	T	A	G	T	T	G	G	G	A	A	A	T	A	C	C	G	G	A	G	T	A	G	T
Herring gull/MA/22HP00137/20220307	G	A	G	C	A	T	C	A	A	T	G	A	T	T	A	T	C	G	G	C	C	G	T	C	G	C	T	A	G	T	T	G	G	G	A	A	A	T	A	C	C	G	G	A	G	T	A	G	T
Snowy owl/MA/22MM00230/202203022	G	A	G	C	A	T	C	A	A	T	G	A	T	T	A	T	C	G	G	C	C	G	T	C	G	C	T	A	G	T	T	G	G	G	A	A	A	T	A	C	C	G	G	A	G	T	A	G	T
Sanderling/MA/22HP00127/20220302	G	A	G	C	A	T	C	A	A	T	G	A	T	T	A	T	C	G	G	C	C	G	T	C	G	C	T	A	G	T	T	G	G	G	A	A	A	T	A	C	C	G	G	A	G	T	A	G	T
Crow/MA/22HP00149/20220315	G	A	G	C	A	T	C	A	A	T	G	A	T	T	A	T	C	G	G	C	C	G	T	C	G	C	T	A	G	T	T	G	G	G	A	A	A	T	A	C	C	G	G	A	G	T	A	G	T
Red-tailed hawk/MA/22HP00131/20220306	G	A	G	C	A	T	C	A	A	T	G	A	T	T	A	T	C	G	G	C	C	G	T	C	G	C	T	A	G	T	T	G	G	G	A	A	A	T	A	C	C	G	G	A	G	T	A	G	T
Crow/MA/22HP00122/20220227	G	A	G	C	A	T	T	A	A	C	G	A	T	T	A	T	C	G	G	C	C	G	T	C	G	C	T	A	G	T	T	G	G	G	A	A	A	T	A	C	C	G	G	A	G	T	A	G	T
Crow/MA/22HP00150/20220316	G	A	G	C	A	T	C	A	A	T	G	A	T	T	A	T	C	G	G	C	C	G	T	T	G	C	T	A	G	T	T	G	G	G	A	A	A	T	A	C	C	G	G	A	G	T	A	G	T
Sanderling/MA/22HP00130/20220306	G	A	G	C	A	T	C	A	A	T	G	A	T	T	A	T	C	G	G	C	C	G	T	T	G	C	T	A	G	T	T	G	G	G	A	A	A	T	A	C	C	G	G	A	G	T	A	G	T
Sanderling/MA/22HP00135/20220307	G	A	G	C	A	T	C	A	A	T	G	A	T	C	A	T	C	G	G	C	C	G	T	T	G	C	T	A	G	T	T	G	G	G	A	A	A	T	A	C	C	G	G	A	G	T	A	G	T
Red-tailed hawk/MA/22HP00157/20220318	G	A	G	C	A	T	C	A	A	T	G	A	T	T	A	T	C	G	G	C	C	G	T	T	G	C	T	A	G	T	T	G	G	G	A	A	A	T	A	C	C	G	G	A	G	T	A	G	T
Crow/MA/22SN00459/20220321	G	A	G	C	A	T	C	A	A	T	G	A	T	T	A	T	C	G	G	C	C	G	T	C	G	C	T	A	G	T	C	G	G	G	A	A	A	T	A	C	C	G	G	A	G	T	A	G	T
Great_black-backed_gull/MA/22HP00488/20220723	G	A	G	T	A	T	T	C	G	T	A	A	C	T	G	C	C	A	T	C	C	A	C	C	G	T	T	G	A	C	T	C	A	G	C	G	A	G	G	T	T	G	A	A	G	T	A	A	C
Northern gannet/MA/22WI00050/20220510	G	A	G	C	A	T	C	A	A	T	G	A	T	T	A	T	C	G	G	C	C	G	T	C	G	T	T	A	G	T	T	G	G	G	A	A	A	T	A	C	C	G	G	A	G	T	A	G	T
Common_tern/ME/44545-642/20220720	G	G	G	C	A	T	C	A	A	T	G	A	T	T	A	T	C	G	G	C	C	G	T	C	G	T	T	A	G	T	T	G	G	G	A	A	A	T	A	C	C	G	G	A	G	T	A	G	T
Tern/ME/COTE_1/20220614	G	G	G	C	A	T	C	A	A	T	G	A	T	T	A	T	C	G	G	C	C	G	T	C	G	T	T	A	G	T	T	G	G	G	A	A	A	T	A	C	C	G	G	A	G	T	A	G	T
Harbor_seal/ME/22SN01410/20220708	G	G	G	C	A	T	C	A	A	T	G	A	T	T	A	T	C	G	G	C	C	G	T	C	G	T	T	A	G	T	T	G	G	G	A	A	A	T	A	C	C	G	G	A	G	T	A	G	T
Harbor_seal/ME/22SN01431/20220709	G	G	G	C	A	T	C	A	A	T	G	A	T	T	A	T	C	G	G	C	C	G	T	C	G	T	T	A	G	T	T	G	G	G	A	A	A	T	A	C	C	G	G	A	G	T	A	G	T
Tern/ME/COTE_1/20220612	G	G	G	C	A	T	C	A	A	T	G	A	T	T	A	T	C	G	G	C	C	G	T	C	G	T	T	A	G	T	T	G	G	G	A	A	A	T	A	C	C	G	G	A	G	T	A	G	T
Tern/ME/COTE_2/20220614	G	G	G	C	A	T	C	A	A	T	G	A	T	T	A	T	C	G	G	C	C	G	T	C	G	T	T	A	G	T	T	G	G	G	A	A	A	T	A	C	C	G	G	A	G	T	A	G	T
MQ	60	59	59	59	60	59	60	59	59	60	59	60	60	60	60	59	60	59	60	59	60	59	60	59	60	59	60	60	59	60	60	59	59	60	59	60	60	60	59	59	59	60	59	59	60	60	60	59	59
no annotations
[truncated: 1,214 more columns]

## Sheet: Appendix 2 Table 5
Appendix 2 Table 5. Authors and originating and submitting laboratories of the sequences from the GISAID database; all submitters of data may be contacted directly via www.gisaid.org
Segment ID	Segment	Country	Collection date	Isolate-ID	Isolate name	Originating Lab	Submitting Lab	Authors
EPI2022936	PA	Belgium	2022-Mar-19	EPI_ISL_12210335	A/Falco_peregrinus/Belgium/4055_0002/2022	Sciensano - Animal Infectious Diseases	Sciensano, Department of Animal Infectious Diseases	Van Borm, Steven; Roupie, Virginie; Lambrecht, Benedicte; Mathijs, Elisabeth; Steensels, Mieke
EPI2022938	NP	Belgium	2022-Mar-19	EPI_ISL_12210335	A/Falco_peregrinus/Belgium/4055_0002/2022	Sciensano - Animal Infectious Diseases	Sciensano, Department of Animal Infectious Diseases	Van Borm, Steven; Roupie, Virginie; Lambrecht, Benedicte; Mathijs, Elisabeth; Steensels, Mieke
EPI2022941	NS	Belgium	2022-Mar-19	EPI_ISL_12210335	A/Falco_peregrinus/Belgium/4055_0002/2022	Sciensano - Animal Infectious Diseases	Sciensano, Department of Animal Infectious Diseases	Van Borm, Steven; Roupie, Virginie; Lambrecht, Benedicte; Mathijs, Elisabeth; Steensels, Mieke
EPI2022937	HA	Belgium	2022-Mar-19	EPI_ISL_12210335	A/Falco_peregrinus/Belgium/4055_0002/2022	Sciensano - Animal Infectious Diseases	Sciensano, Department of Animal Infectious Diseases	Van Borm, Steven; Roupie, Virginie; Lambrecht, Benedicte; Mathijs, Elisabeth; Steensels, Mieke
EPI2022940	MP	Belgium	2022-Mar-19	EPI_ISL_12210335	A/Falco_peregrinus/Belgium/4055_0002/2022	Sciensano - Animal Infectious Diseases	Sciensano, Department of Animal Infectious Diseases	Van Borm, Steven; Roupie, Virginie; Lambrecht, Benedicte; Mathijs, Elisabeth; Steensels, Mieke
EPI2022934	PB2	Belgium	2022-Mar-19	EPI_ISL_12210335	A/Falco_peregrinus/Belgium/4055_0002/2022	Sciensano - Animal Infectious Diseases	Sciensano, Department of Animal Infectious Diseases	Van Borm, Steven; Roupie, Virginie; Lambrecht, Benedicte; Mathijs, Elisabeth; Steensels, Mieke
EPI2022935	PB1	Belgium	2022-Mar-19	EPI_ISL_12210335	A/Falco_peregrinus/Belgium/4055_0002/2022	Sciensano - Animal Infectious Diseases	Sciensano, Department of Animal Infectious Diseases	Van Borm, Steven; Roupie, Virginie; Lambrecht, Benedicte; Mathijs, Elisabeth; Steensels, Mieke
EPI2022939	NA	Belgium	2022-Mar-19	EPI_ISL_12210335	A/Falco_peregrinus/Belgium/4055_0002/2022	Sciensano - Animal Infectious Diseases	Sciensano, Department of Animal Infectious Diseases	Van Borm, Steven; Roupie, Virginie; Lambrecht, Benedicte; Mathijs, Elisabeth; Steensels, Mieke
EPI2141762	NP	Italy	2022-Feb-14	EPI_ISL_14761428	A/goose/Italy/22VIR1520/2022	Istituto Zooprofilattico Sperimentale delle Venezie, EU/OIE/Reference Laboratory and FAO Reference Centre for AI and ND	Istituto Zooprofilattico Sperimentale delle Venezie	Barbierato, G.; Zecchin, B.; Fusaro, A.; Schivo, A.; Salviato, A.; Palumbo, E.; Giussani, E.; Pastori, A.; Monne, I.; Terregino, C.
EPI2141763	NS	Italy	2022-Feb-14	EPI_ISL_14761428	A/goose/Italy/22VIR1520/2022	Istituto Zooprofilattico Sperimentale delle Venezie, EU/OIE/Reference Laboratory and FAO Reference Centre for AI and ND	Istituto Zooprofilattico Sperimentale delle Venezie	Barbierato, G.; Zecchin, B.; Fusaro, A.; Schivo, A.; Salviato, A.; Palumbo, E.; Giussani, E.; Pastori, A.; Monne, I.; Terregino, C.
EPI2141764	MP	Italy	2022-Feb-14	EPI_ISL_14761428	A/goose/Italy/22VIR1520/2022	Istituto Zooprofilattico Sperimentale delle Venezie, EU/OIE/Reference Laboratory and FAO Reference Centre for AI and ND	Istituto Zooprofilattico Sperimentale delle Venezie	Barbierato, G.; Zecchin, B.; Fusaro, A.; Schivo, A.; Salviato, A.; Palumbo, E.; Giussani, E.; Pastori, A.; Monne, I.; Terregino, C.
EPI2141765	PA	Italy	2022-Feb-14	EPI_ISL_14761428	A/goose/Italy/22VIR1520/2022	Istituto Zooprofilattico Sperimentale delle Venezie, EU/OIE/Reference Laboratory and FAO Reference Centre for AI and ND	Istituto Zooprofilattico Sperimentale delle Venezie	Barbierato, G.; Zecchin, B.; Fusaro, A.; Schivo, A.; Salviato, A.; Palumbo, E.; Giussani, E.; Pastori, A.; Monne, I.; Terregino, C.
EPI2141769	NA	Italy	2022-Feb-14	EPI_ISL_14761428	A/goose/Italy/22VIR1520/2022	Istituto Zooprofilattico Sperimentale delle Venezie, EU/OIE/Reference Laboratory and FAO Reference Centre for AI and ND	Istituto Zooprofilattico Sperimentale delle Venezie	Barbierato, G.; Zecchin, B.; Fusaro, A.; Schivo, A.; Salviato, A.; Palumbo, E.; Giussani, E.; Pastori, A.; Monne, I.; Terregino, C.
EPI2141770	HA	Italy	2022-Feb-14	EPI_ISL_14761428	A/goose/Italy/22VIR1520/2022	Istituto Zooprofilattico Sperimentale delle Venezie, EU/OIE/Reference Laboratory and FAO Reference Centre for AI and ND	Istituto Zooprofilattico Sperimentale delle Venezie	Barbierato, G.; Zecchin, B.; Fusaro, A.; Schivo, A.; Salviato, A.; Palumbo, E.; Giussani, E.; Pastori, A.; Monne, I.; Terregino, C.
EPI2141766	PB2	Italy	2022-Feb-14	EPI_ISL_14761428	A/goose/Italy/22VIR1520/2022	Istituto Zooprofilattico Sperimentale delle Venezie, EU/OIE/Reference Laboratory and FAO Reference Centre for AI and ND	Istituto Zooprofilattico Sperimentale delle Venezie	Barbierato, G.; Zecchin, B.; Fusaro, A.; Schivo, A.; Salviato, A.; Palumbo, E.; Giussani, E.; Pastori, A.; Monne, I.; Terregino, C.
EPI2141768	PB1	Italy	2022-Feb-14	EPI_ISL_14761428	A/goose/Italy/22VIR1520/2022	Istituto Zooprofilattico Sperimentale delle Venezie, EU/OIE/Reference Laboratory and FAO Reference Centre for AI and ND	Istituto Zooprofilattico Sperimentale delle Venezie	Barbierato, G.; Zecchin, B.; Fusaro, A.; Schivo, A.; Salviato, A.; Palumbo, E.; Giussani, E.; Pastori, A.; Monne, I.; Terregino, C.
EPI2140311	PB2	Italy	2021-Nov-30	EPI_ISL_14760656	A/goose/Italy/Italy/21VIR10458/2021	Istituto Zooprofilattico Sperimentale delle Venezie, EU/OIE/Reference Laboratory and FAO Reference Centre for AI and ND	Istituto Zooprofilattico Sperimentale delle Venezie	Barbierato, G.; Zecchin, B.; Fusaro, A.; Schivo, A.; Salviato, A.; Palumbo, E.; Giussani, E.; Pastori, A.; Monne, I.; Terregino, C.
EPI2140312	PB1	Italy	2021-Nov-30	EPI_ISL_14760656	A/goose/Italy/Italy/21VIR10458/2021	Istituto Zooprofilattico Sperimentale delle Venezie, EU/OIE/Reference Laboratory and FAO Reference Centre for AI and ND	Istituto Zooprofilattico Sperimentale delle Venezie	Barbierato, G.; Zecchin, B.; Fusaro, A.; Schivo, A.; Salviato, A.; Palumbo, E.; Giussani, E.; Pastori, A.; Monne, I.; Terregino, C.
EPI2140306	NP	Italy	2021-Nov-30	EPI_ISL_14760656	A/goose/Italy/Italy/21VIR10458/2021	Istituto Zooprofilattico Sperimentale delle Venezie, EU/OIE/Reference Laboratory and FAO Reference Centre for AI and ND	Istituto Zooprofilattico Sperimentale delle Venezie	Barbierato, G.; Zecchin, B.; Fusaro, A.; Schivo, A.; Salviato, A.; Palumbo, E.; Giussani, E.; Pastori, A.; Monne, I.; Terregino, C.
EPI2140308	NS	Italy	2021-Nov-30	EPI_ISL_14760656	A/goose/Italy/Italy/21VIR10458/2021	Istituto Zooprofilattico Sperimentale delle Venezie, EU/OIE/Reference Laboratory and FAO Reference Centre for AI and ND	Istituto Zooprofilattico Sperimentale delle Venezie	Barbierato, G.; Zecchin, B.; Fusaro, A.; Schivo, A.; Salviato, A.; Palumbo, E.; Giussani, E.; Pastori, A.; Monne, I.; Terregino, C.
EPI2140309	MP	Italy	2021-Nov-30	EPI_ISL_14760656	A/goose/Italy/Italy/21VIR10458/2021	Istituto Zooprofilattico Sperimentale delle Venezie, EU/OIE/Reference Laboratory and FAO Reference Centre for AI and ND	Istituto Zooprofilattico Sperimentale delle Venezie	Barbierato, G.; Zecchin, B.; Fusaro, A.; Schivo, A.; Salviato, A.; Palumbo, E.; Giussani, E.; Pastori, A.; Monne, I.; Terregino, C.
EPI2140310	PA	Italy	2021-Nov-30	EPI_ISL_14760656	A/goose/Italy/Italy/21VIR10458/2021	Istituto Zooprofilattico Sperimentale delle Venezie, EU/OIE/Reference Laboratory and FAO Reference Centre for AI and ND	Istituto Zooprofilattico Sperimentale delle Venezie	Barbierato, G.; Zecchin, B.; Fusaro, A.; Schivo, A.; Salviato, A.; Palumbo, E.; Giussani, E.; Pastori, A.; Monne, I.; Terregino, C.
EPI2140313	NA	Italy	2021-Nov-30	EPI_ISL_14760656	A/goose/Italy/Italy/21VIR10458/2021	Istituto Zooprofilattico Sperimentale delle Venezie, EU/OIE/Reference Laboratory and FAO Reference Centre for AI and ND	Istituto Zooprofilattico Sperimentale delle Venezie	Barbierato, G.; Zecchin, B.; Fusaro, A.; Schivo, A.; Salviato, A.; Palumbo, E.; Giussani, E.; Pastori, A.; Monne, I.; Terregino, C.
EPI2140314	HA	Italy	2021-Nov-30	EPI_ISL_14760656	A/goose/Italy/Italy/21VIR10458/2021	Istituto Zooprofilattico Sperimentale delle Venezie, EU/OIE/Reference Laboratory and FAO Reference Centre for AI and ND	Istituto Zooprofilattico Sperimentale delle Venezie	Barbierato, G.; Zecchin, B.; Fusaro, A.; Schivo, A.; Salviato, A.; Palumbo, E.; Giussani, E.; Pastori, A.; Monne, I.; Terregino, C.
EPI2139928	NP	Italy	2021-Nov-22	EPI_ISL_14760611	A/goose/Italy/IZSLT_21VIR10273/2021	Istituto Zooprofilattico Sperimentale del Lazio e della Toscana "M. Aleandri"	Istituto Zooprofilattico Sperimentale delle Venezie	Barbierato, G.; Zecchin, B.; Fusaro, A.; Schivo, A.; Salviato, A.; Palumbo, E.; Giussani, E.; Pastori, A.; Monne, I.; Terregino, C.
EPI2139929	NS	Italy	2021-Nov-22	EPI_ISL_14760611	A/goose/Italy/IZSLT_21VIR10273/2021	Istituto Zooprofilattico Sperimentale del Lazio e della Toscana "M. Aleandri"	Istituto Zooprofilattico Sperimentale delle Venezie	Barbierato, G.; Zecchin, B.; Fusaro, A.; Schivo, A.; Salviato, A.; Palumbo, E.; Giussani, E.; Pastori, A.; Monne, I.; Terregino, C.
EPI2139930	MP	Italy	2021-Nov-22	EPI_ISL_14760611	A/goose/Italy/IZSLT_21VIR10273/2021	Istituto Zooprofilattico Sperimentale del Lazio e della Toscana "M. Aleandri"	Istituto Zooprofilattico Sperimentale delle Venezie	Barbierato, G.; Zecchin, B.; Fusaro, A.; Schivo, A.; Salviato, A.; Palumbo, E.; Giussani, E.; Pastori, A.; Monne, I.; Terregino, C.
EPI2139931	PA	Italy	2021-Nov-22	EPI_ISL_14760611	A/goose/Italy/IZSLT_21VIR10273/2021	Istituto Zooprofilattico Sperimentale del Lazio e della Toscana "M. Aleandri"	Istituto Zooprofilattico Sperimentale delle Venezie	Barbierato, G.; Zecchin, B.; Fusaro, A.; Schivo, A.; Salviato, A.; Palumbo, E.; Giussani, E.; Pastori, A.; Monne, I.; Terregino, C.
EPI2139932	PB2	Italy	2021-Nov-22	EPI_ISL_14760611	A/goose/Italy/IZSLT_21VIR10273/2021	Istituto Zooprofilattico Sperimentale del Lazio e della Toscana "M. Aleandri"	Istituto Zooprofilattico Sperimentale delle Venezie	Barbierato, G.; Zecchin, B.; Fusaro, A.; Schivo, A.; Salviato, A.; Palumbo, E.; Giussani, E.; Pastori, A.; Monne, I.; Terregino, C.
EPI2139933	PB1	Italy	2021-Nov-22	EPI_ISL_14760611	A/goose/Italy/IZSLT_21VIR10273/2021	Istituto Zooprofilattico Sperimentale del Lazio e della Toscana "M. Aleandri"	Istituto Zooprofilattico Sperimentale delle Venezie	Barbierato, G.; Zecchin, B.; Fusaro, A.; Schivo, A.; Salviato, A.; Palumbo, E.; Giussani, E.; Pastori, A.; Monne, I.; Terregino, C.
EPI2139934	NA	Italy	2021-Nov-22	EPI_ISL_14760611	A/goose/Italy/IZSLT_21VIR10273/2021	Istituto Zooprofilattico Sperimentale del Lazio e della Toscana "M. Aleandri"	Istituto Zooprofilattico Sperimentale delle Venezie	Barbierato, G.; Zecchin, B.; Fusaro, A.; Schivo, A.; Salviato, A.; Palumbo, E.; Giussani, E.; Pastori, A.; Monne, I.; Terregino, C.
EPI2139935	HA	Italy	2021-Nov-22	EPI_ISL_14760611	A/goose/Italy/IZSLT_21VIR10273/2021	Istituto Zooprofilattico Sperimentale del Lazio e della Toscana "M. Aleandri"	Istituto Zooprofilattico Sperimentale delle Venezie	Barbierato, G.; Zecchin, B.; Fusaro, A.; Schivo, A.; Salviato, A.; Palumbo, E.; Giussani, E.; Pastori, A.; Monne, I.; Terregino, C.
EPI2026155	PA	Czech Republic	2021-Dec-18	EPI_ISL_12325995	A/goose/Czech Republic/25322-229/2021	State Veterinary Institute Prague	State Veterinary Institute Prague	Alexander,Nagy;Martina,Stara;Lenka,Cernikova
EPI2026157	NP	Czech Republic	2021-Dec-18	EPI_ISL_12325995	A/goose/Czech Republic/25322-229/2021	State Veterinary Institute Prague	State Veterinary Institute Prague	Alexander,Nagy;Martina,Stara;Lenka,Cernikova
EPI2026159	MP	Czech Republic	2021-Dec-18	EPI_ISL_12325995	A/goose/Czech Republic/25322-229/2021	State Veterinary Institute Prague	State Veterinary Institute Prague	Alexander,Nagy;Martina,Stara;Lenka,Cernikova
EPI2026153	PB2	Czech Republic	2021-Dec-18	EPI_ISL_12325995	A/goose/Czech Republic/25322-229/2021	State Veterinary Institute Prague	State Veterinary Institute Prague	Alexander,Nagy;Martina,Stara;Lenka,Cernikova
EPI2026156	HA	Czech Republic	2021-Dec-18	EPI_ISL_12325995	A/goose/Czech Republic/25322-229/2021	State Veterinary Institute Prague	State Veterinary Institute Prague	Alexander,Nagy;Martina,Stara;Lenka,Cernikova
EPI2026158	NA	Czech Republic	2021-Dec-18	EPI_ISL_12325995	A/goose/Czech Republic/25322-229/2021	State Veterinary Institute Prague	State Veterinary Institute Prague	Alexander,Nagy;Martina,Stara;Lenka,Cernikova
EPI2026160	NS	Czech Republic	2021-Dec-18	EPI_ISL_12325995	A/goose/Czech Republic/25322-229/2021	State Veterinary Institute Prague	State Veterinary Institute Prague	Alexander,Nagy;Martina,Stara;Lenka,Cernikova
EPI2026154	PB1	Czech Republic	2021-Dec-18	EPI_ISL_12325995	A/goose/Czech Republic/25322-229/2021	State Veterinary Institute Prague	State Veterinary Institute Prague	Alexander,Nagy;Martina,Stara;Lenka,Cernikova
EPI2014950	PB2	Poland	2022-Feb-05	EPI_ISL_11922811	A/goose/Poland/H124_22VIR2515-5/2022	National Veterinary Research Institute	Istituto Zooprofilattico Sperimentale delle Venezie	Swieton, E.; Smietanka, K.; Barbierato, G.; Zecchin, B.; Fusaro, A.; Schivo, A.; Salviato, A.; Palumbo, E.; Giussani, E.; Monne, I.; Terregino, C.
EPI2014951	PB1	Poland	2022-Feb-05	EPI_ISL_11922811	A/goose/Poland/H124_22VIR2515-5/2022	National Veterinary Research Institute	Istituto Zooprofilattico Sperimentale delle Venezie	Swieton, E.; Smietanka, K.; Barbierato, G.; Zecchin, B.; Fusaro, A.; Schivo, A.; Salviato, A.; Palumbo, E.; Giussani, E.; Monne, I.; Terregino, C.
EPI2014946	NP	Poland	2022-Feb-05	EPI_ISL_11922811	A/goose/Poland/H124_22VIR2515-5/2022	National Veterinary Research Institute	Istituto Zooprofilattico Sperimentale delle Venezie	Swieton, E.; Smietanka, K.; Barbierato, G.; Zecchin, B.; Fusaro, A.; Schivo, A.; Salviato, A.; Palumbo, E.; Giussani, E.; Monne, I.; Terregino, C.
EPI2014947	NS	Poland	2022-Feb-05	EPI_ISL_11922811	A/goose/Poland/H124_22VIR2515-5/2022	National Veterinary Research Institute	Istituto Zooprofilattico Sperimentale delle Venezie	Swieton, E.; Smietanka, K.; Barbierato, G.; Zecchin, B.; Fusaro, A.; Schivo, A.; Salviato, A.; Palumbo, E.; Giussani, E.; Monne, I.; Terregino, C.
EPI2014948	MP	Poland	2022-Feb-05	EPI_ISL_11922811	A/goose/Poland/H124_22VIR2515-5/2022	National Veterinary Research Institute	Istituto Zooprofilattico Sperimentale delle Venezie	Swieton, E.; Smietanka, K.; Barbierato, G.; Zecchin, B.; Fusaro, A.; Schivo, A.; Salviato, A.; Palumbo, E.; Giussani, E.; Monne, I.; Terregino, C.
EPI2014949	PA	Poland	2022-Feb-05	EPI_ISL_11922811	A/goose/Poland/H124_22VIR2515-5/2022	National Veterinary Research Institute	Istituto Zooprofilattico Sperimentale delle Venezie	Swieton, E.; Smietanka, K.; Barbierato, G.; Zecchin, B.; Fusaro, A.; Schivo, A.; Salviato, A.; Palumbo, E.; Giussani, E.; Monne, I.; Terregino, C.
EPI2014952	NA	Poland	2022-Feb-05	EPI_ISL_11922811	A/goose/Poland/H124_22VIR2515-5/2022	National Veterinary Research Institute	Istituto Zooprofilattico Sperimentale delle Venezie	Swieton, E.; Smietanka, K.; Barbierato, G.; Zecchin, B.; Fusaro, A.; Schivo, A.; Salviato, A.; Palumbo, E.; Giussani, E.; Monne, I.; Terregino, C.
EPI2014953	HA	Poland	2022-Feb-05	EPI_ISL_11922811	A/goose/Poland/H124_22VIR2515-5/2022	National Veterinary Research Institute	Istituto Zooprofilattico Sperimentale delle Venezie	Swieton, E.; Smietanka, K.; Barbierato, G.; Zecchin, B.; Fusaro, A.; Schivo, A.; Salviato, A.; Palumbo, E.; Giussani, E.; Monne, I.; Terregino, C.
EPI1998425	NA	Spain	2022-Jan-26	EPI_ISL_11259319	A/goose/Spain/294-2_22VIR2142-9/2022	Laboratorio Central de Veterinaria	Istituto Zooprofilattico Sperimentale delle Venezie	Ruano, M.J.; Rocha, A.; Sanchez, A.; Aguero, M; Barbierato, G.; Zecchin, B.; Fusaro, A.; Schivo, A.; Salviato, A.; Palumbo, E.; Giussani, E.; Monne, I.; Terregino, C.
EPI1998426	HA	Spain	2022-Jan-26	EPI_ISL_11259319	A/goose/Spain/294-2_22VIR2142-9/2022	Laboratorio Central de Veterinaria	Istituto Zooprofilattico Sperimentale delle Venezie	Ruano, M.J.; Rocha, A.; Sanchez, A.; Aguero, M; Barbierato, G.; Zecchin, B.; Fusaro, A.; Schivo, A.; Salviato, A.; Palumbo, E.; Giussani, E.; Monne, I.; Terregino, C.
EPI1998423	PB2	Spain	2022-Jan-26	EPI_ISL_11259319	A/goose/Spain/294-2_22VIR2142-9/2022	Laboratorio Central de Veterinaria	Istituto Zooprofilattico Sperimentale delle Venezie	Ruano, M.J.; Rocha, A.; Sanchez, A.; Aguero, M; Barbierato, G.; Zecchin, B.; Fusaro, A.; Schivo, A.; Salviato, A.; Palumbo, E.; Giussani, E.; Monne, I.; Terregino, C.
EPI1998424	PB1	Spain	2022-Jan-26	EPI_ISL_11259319	A/goose/Spain/294-2_22VIR2142-9/2022	Laboratorio Central de Veterinaria	Istituto Zooprofilattico Sperimentale delle Venezie	Ruano, M.J.; Rocha, A.; Sanchez, A.; Aguero, M; Barbierato, G.; Zecchin, B.; Fusaro, A.; Schivo, A.; Salviato, A.; Palumbo, E.; Giussani, E.; Monne, I.; Terregino, C.
EPI1998419	NP	Spain	2022-Jan-26	EPI_ISL_11259319	A/goose/Spain/294-2_22VIR2142-9/2022	Laboratorio Central de Veterinaria	Istituto Zooprofilattico Sperimentale delle Venezie	Ruano, M.J.; Rocha, A.; Sanchez, A.; Aguero, M; Barbierato, G.; Zecchin, B.; Fusaro, A.; Schivo, A.; Salviato, A.; Palumbo, E.; Giussani, E.; Monne, I.; Terregino, C.
EPI1998420	NS	Spain	2022-Jan-26	EPI_ISL_11259319	A/goose/Spain/294-2_22VIR2142-9/2022	Laboratorio Central de Veterinaria	Istituto Zooprofilattico Sperimentale delle Venezie	Ruano, M.J.; Rocha, A.; Sanchez, A.; Aguero, M; Barbierato, G.; Zecchin, B.; Fusaro, A.; Schivo, A.; Salviato, A.; Palumbo, E.; Giussani, E.; Monne, I.; Terregino, C.
EPI1998421	MP	Spain	2022-Jan-26	EPI_ISL_11259319	A/goose/Spain/294-2_22VIR2142-9/2022	Laboratorio Central de Veterinaria	Istituto Zooprofilattico Sperimentale delle Venezie	Ruano, M.J.; Rocha, A.; Sanchez, A.; Aguero, M; Barbierato, G.; Zecchin, B.; Fusaro, A.; Schivo, A.; Salviato, A.; Palumbo, E.; Giussani, E.; Monne, I.; Terregino, C.
EPI1998422	PA	Spain	2022-Jan-26	EPI_ISL_11259319	A/goose/Spain/294-2_22VIR2142-9/2022	Laboratorio Central de Veterinaria	Istituto Zooprofilattico Sperimentale delle Venezie	Ruano, M.J.; Rocha, A.; Sanchez, A.; Aguero, M; Barbierato, G.; Zecchin, B.; Fusaro, A.; Schivo, A.; Salviato, A.; Palumbo, E.; Giussani, E.; Monne, I.; Terregino, C.
EPI1998415	PB2	Spain	2022-Jan-22	EPI_ISL_11259318	A/goose/Spain/239-1_22VIR2142-8/2022	Laboratorio Central de Veterinaria	Istituto Zooprofilattico Sperimentale delle Venezie	Ruano, M.J.; Rocha, A.; Sanchez, A.; Aguero, M; Barbierato, G.; Zecchin, B.; Fusaro, A.; Schivo, A.; Salviato, A.; Palumbo, E.; Giussani, E.; Monne, I.; Terregino, C.
EPI1998416	PB1	Spain	2022-Jan-22	EPI_ISL_11259318	A/goose/Spain/239-1_22VIR2142-8/2022	Laboratorio Central de Veterinaria	Istituto Zooprofilattico Sperimentale delle Venezie	Ruano, M.J.; Rocha, A.; Sanchez, A.; Aguero, M; Barbierato, G.; Zecchin, B.; Fusaro, A.; Schivo, A.; Salviato, A.; Palumbo, E.; Giussani, E.; Monne, I.; Terregino, C.
EPI1998411	NP	Spain	2022-Jan-22	EPI_ISL_11259318	A/goose/Spain/239-1_22VIR2142-8/2022	Laboratorio Central de Veterinaria	Istituto Zooprofilattico Sperimentale delle Venezie	Ruano, M.J.; Rocha, A.; Sanchez, A.; Aguero, M; Barbierato, G.; Zecchin, B.; Fusaro, A.; Schivo, A.; Salviato, A.; Palumbo, E.; Giussani, E.; Monne, I.; Terregino, C.
EPI1998412	NS	Spain	2022-Jan-22	EPI_ISL_11259318	A/goose/Spain/239-1_22VIR2142-8/2022	Laboratorio Central de Veterinaria	Istituto Zooprofilattico Sperimentale delle Venezie	Ruano, M.J.; Rocha, A.; Sanchez, A.; Aguero, M; Barbierato, G.; Zecchin, B.; Fusaro, A.; Schivo, A.; Salviato, A.; Palumbo, E.; Giussani, E.; Monne, I.; Terregino, C.
EPI1998413	MP	Spain	2022-Jan-22	EPI_ISL_11259318	A/goose/Spain/239-1_22VIR2142-8/2022	Laboratorio Central de Veterinaria	Istituto Zooprofilattico Sperimentale delle Venezie	Ruano, M.J.; Rocha, A.; Sanchez, A.; Aguero, M; Barbierato, G.; Zecchin, B.; Fusaro, A.; Schivo, A.; Salviato, A.; Palumbo, E.; Giussani, E.; Monne, I.; Terregino, C.
EPI1998414	PA	Spain	2022-Jan-22	EPI_ISL_11259318	A/goose/Spain/239-1_22VIR2142-8/2022	Laboratorio Central de Veterinaria	Istituto Zooprofilattico Sperimentale delle Venezie	Ruano, M.J.; Rocha, A.; Sanchez, A.; Aguero, M; Barbierato, G.; Zecchin, B.; Fusaro, A.; Schivo, A.; Salviato, A.; Palumbo, E.; Giussani, E.; Monne, I.; Terregino, C.
EPI1998417	NA	Spain	2022-Jan-22	EPI_ISL_11259318	A/goose/Spain/239-1_22VIR2142-8/2022	Laboratorio Central de Veterinaria	Istituto Zooprofilattico Sperimentale delle Venezie	Ruano, M.J.; Rocha, A.; Sanchez, A.; Aguero, M; Barbierato, G.; Zecchin, B.; Fusaro, A.; Schivo, A.; Salviato, A.; Palumbo, E.; Giussani, E.; Monne, I.; Terregino, C.
EPI1998418	HA	Spain	2022-Jan-22	EPI_ISL_11259318	A/goose/Spain/239-1_22VIR2142-8/2022	Laboratorio Central de Veterinaria	Istituto Zooprofilattico Sperimentale delle Venezie	Ruano, M.J.; Rocha, A.; Sanchez, A.; Aguero, M; Barbierato, G.; Zecchin, B.; Fusaro, A.; Schivo, A.; Salviato, A.; Palumbo, E.; Giussani, E.; Monne, I.; Terregino, C.
EPI1998399	PB2	Spain	2022-Jan-14	EPI_ISL_11259316	A/goose/Spain/141-9_22VIR2142-6/2022	Laboratorio Central de Veterinaria	Istituto Zooprofilattico Sperimentale delle Venezie	Ruano, M.J.; Rocha, A.; Sanchez, A.; Aguero, M; Barbierato, G.; Zecchin, B.; Fusaro, A.; Schivo, A.; Salviato, A.; Palumbo, E.; Giussani, E.; Monne, I.; Terregino, C.
EPI1998400	PB1	Spain	2022-Jan-14	EPI_ISL_11259316	A/goose/Spain/141-9_22VIR2142-6/2022	Laboratorio Central de Veterinaria	Istituto Zooprofilattico Sperimentale delle Venezie	Ruano, M.J.; Rocha, A.; Sanchez, A.; Aguero, M; Barbierato, G.; Zecchin, B.; Fusaro, A.; Schivo, A.; Salviato, A.; Palumbo, E.; Giussani, E.; Monne, I.; Terregino, C.
EPI1998395	NP	Spain	2022-Jan-14	EPI_ISL_11259316	A/goose/Spain/141-9_22VIR2142-6/2022	Laboratorio Central de Veterinaria	Istituto Zooprofilattico Sperimentale delle Venezie	Ruano, M.J.; Rocha, A.; Sanchez, A.; Aguero, M; Barbierato, G.; Zecchin, B.; Fusaro, A.; Schivo, A.; Salviato, A.; Palumbo, E.; Giussani, E.; Monne, I.; Terregino, C.
EPI1998396	NS	Spain	2022-Jan-14	EPI_ISL_11259316	A/goose/Spain/141-9_22VIR2142-6/2022	Laboratorio Central de Veterinaria	Istituto Zooprofilattico Sperimentale delle Venezie	Ruano, M.J.; Rocha, A.; Sanchez, A.; Aguero, M; Barbierato, G.; Zecchin, B.; Fusaro, A.; Schivo, A.; Salviato, A.; Palumbo, E.; Giussani, E.; Monne, I.; Terregino, C.
EPI1998397	MP	Spain	2022-Jan-14	EPI_ISL_11259316	A/goose/Spain/141-9_22VIR2142-6/2022	Laboratorio Central de Veterinaria	Istituto Zooprofilattico Sperimentale delle Venezie	Ruano, M.J.; Rocha, A.; Sanchez, A.; Aguero, M; Barbierato, G.; Zecchin, B.; Fusaro, A.; Schivo, A.; Salviato, A.; Palumbo, E.; Giussani, E.; Monne, I.; Terregino, C.
EPI1998398	PA	Spain	2022-Jan-14	EPI_ISL_11259316	A/goose/Spain/141-9_22VIR2142-6/2022	Laboratorio Central de Veterinaria	Istituto Zooprofilattico Sperimentale delle Venezie	Ruano, M.J.; Rocha, A.; Sanchez, A.; Aguero, M; Barbierato, G.; Zecchin, B.; Fusaro, A.; Schivo, A.; Salviato, A.; Palumbo, E.; Giussani, E.; Monne, I.; Terregino, C.
EPI1998401	NA	Spain	2022-Jan-14	EPI_ISL_11259316	A/goose/Spain/141-9_22VIR2142-6/2022	Laboratorio Central de Veterinaria	Istituto Zooprofilattico Sperimentale delle Venezie	Ruano, M.J.; Rocha, A.; Sanchez, A.; Aguero, M; Barbierato, G.; Zecchin, B.; Fusaro, A.; Schivo, A.; Salviato, A.; Palumbo, E.; Giussani, E.; Monne, I.; Terregino, C.
EPI1998402	HA	Spain	2022-Jan-14	EPI_ISL_11259316	A/goose/Spain/141-9_22VIR2142-6/2022	Laboratorio Central de Veterinaria	Istituto Zooprofilattico Sperimentale delle Venezie	Ruano, M.J.; Rocha, A.; Sanchez, A.; Aguero, M; Barbierato, G.; Zecchin, B.; Fusaro, A.; Schivo, A.; Salviato, A.; Palumbo, E.; Giussani, E.; Monne, I.; Terregino, C.
EPI1998391	PB2	Spain	2022-Jan-10	EPI_ISL_11259315	A/goose/Spain/88-3_22VIR2142-4/2022	Laboratorio Central de Veterinaria	Istituto Zooprofilattico Sperimentale delle Venezie	Ruano, M.J.; Rocha, A.; Sanchez, A.; Aguero, M; Barbierato, G.; Zecchin, B.; Fusaro, A.; Schivo, A.; Salviato, A.; Palumbo, E.; Giussani, E.; Monne, I.; Terregino, C.
EPI1998392	PB1	Spain	2022-Jan-10	EPI_ISL_11259315	A/goose/Spain/88-3_22VIR2142-4/2022	Laboratorio Central de Veterinaria	Istituto Zooprofilattico Sperimentale delle Venezie	Ruano, M.J.; Rocha, A.; Sanchez, A.; Aguero, M; Barbierato, G.; Zecchin, B.; Fusaro, A.; Schivo, A.; Salviato, A.; Palumbo, E.; Giussani, E.; Monne, I.; Terregino, C.
EPI1998387	NP	Spain	2022-Jan-10	EPI_ISL_11259315	A/goose/Spain/88-3_22VIR2142-4/2022	Laboratorio Central de Veterinaria	Istituto Zooprofilattico Sperimentale delle Venezie	Ruano, M.J.; Rocha, A.; Sanchez, A.; Aguero, M; Barbierato, G.; Zecchin, B.; Fusaro, A.; Schivo, A.; Salviato, A.; Palumbo, E.; Giussani, E.; Monne, I.; Terregino, C.
EPI1998388	NS	Spain	2022-Jan-10	EPI_ISL_11259315	A/goose/Spain/88-3_22VIR2142-4/2022	Laboratorio Central de Veterinaria	Istituto Zooprofilattico Sperimentale delle Venezie	Ruano, M.J.; Rocha, A.; Sanchez, A.; Aguero, M; Barbierato, G.; Zecchin, B.; Fusaro, A.; Schivo, A.; Salviato, A.; Palumbo, E.; Giussani, E.; Monne, I.; Terregino, C.
EPI1998389	MP	Spain	2022-Jan-10	EPI_ISL_11259315	A/goose/Spain/88-3_22VIR2142-4/2022	Laboratorio Central de Veterinaria	Istituto Zooprofilattico Sperimentale delle Venezie	Ruano, M.J.; Rocha, A.; Sanchez, A.; Aguero, M; Barbierato, G.; Zecchin, B.; Fusaro, A.; Schivo, A.; Salviato, A.; Palumbo, E.; Giussani, E.; Monne, I.; Terregino, C.
EPI1998390	PA	Spain	2022-Jan-10	EPI_ISL_11259315	A/goose/Spain/88-3_22VIR2142-4/2022	Laboratorio Central de Veterinaria	Istituto Zooprofilattico Sperimentale delle Venezie	Ruano, M.J.; Rocha, A.; Sanchez, A.; Aguero, M; Barbierato, G.; Zecchin, B.; Fusaro, A.; Schivo, A.; Salviato, A.; Palumbo, E.; Giussani, E.; Monne, I.; Terregino, C.
EPI1998393	NA	Spain	2022-Jan-10	EPI_ISL_11259315	A/goose/Spain/88-3_22VIR2142-4/2022	Laboratorio Central de Veterinaria	Istituto Zooprofilattico Sperimentale delle Venezie	Ruano, M.J.; Rocha, A.; Sanchez, A.; Aguero, M; Barbierato, G.; Zecchin, B.; Fusaro, A.; Schivo, A.; Salviato, A.; Palumbo, E.; Giussani, E.; Monne, I.; Terregino, C.
EPI1998394	HA	Spain	2022-Jan-10	EPI_ISL_11259315	A/goose/Spain/88-3_22VIR2142-4/2022	Laboratorio Central de Veterinaria	Istituto Zooprofilattico Sperimentale delle Venezie	Ruano, M.J.; Rocha, A.; Sanchez, A.; Aguero, M; Barbierato, G.; Zecchin, B.; Fusaro, A.; Schivo, A.; Salviato, A.; Palumbo, E.; Giussani, E.; Monne, I.; Terregino, C.
EPI1998295	PB2	Spain	2022-Jan-07	EPI_ISL_11259303	A/goose/Spain/65-3_22VIR2142-2/2022	Laboratorio Central de Veterinaria	Istituto Zooprofilattico Sperimentale delle Venezie	Ruano, M.J.; Rocha, A.; Sanchez, A.; Aguero, M; Barbierato, G.; Zecchin, B.; Fusaro, A.; Schivo, A.; Salviato, A.; Palumbo, E.; Giussani, E.; Monne, I.; Terregino, C.
EPI1998296	PB1	Spain	2022-Jan-07	EPI_ISL_11259303	A/goose/Spain/65-3_22VIR2142-2/2022	Laboratorio Central de Veterinaria	Istituto Zooprofilattico Sperimentale delle Venezie	Ruano, M.J.; Rocha, A.; Sanchez, A.; Aguero, M; Barbierato, G.; Zecchin, B.; Fusaro, A.; Schivo, A.; Salviato, A.; Palumbo, E.; Giussani, E.; Monne, I.; Terregino, C.
EPI1998291	NP	Spain	2022-Jan-07	EPI_ISL_11259303	A/goose/Spain/65-3_22VIR2142-2/2022	Laboratorio Central de Veterinaria	Istituto Zooprofilattico Sperimentale delle Venezie	Ruano, M.J.; Rocha, A.; Sanchez, A.; Aguero, M; Barbierato, G.; Zecchin, B.; Fusaro, A.; Schivo, A.; Salviato, A.; Palumbo, E.; Giussani, E.; Monne, I.; Terregino, C.
EPI1998292	NS	Spain	2022-Jan-07	EPI_ISL_11259303	A/goose/Spain/65-3_22VIR2142-2/2022	Laboratorio Central de Veterinaria	Istituto Zooprofilattico Sperimentale delle Venezie	Ruano, M.J.; Rocha, A.; Sanchez, A.; Aguero, M; Barbierato, G.; Zecchin, B.; Fusaro, A.; Schivo, A.; Salviato, A.; Palumbo, E.; Giussani, E.; Monne, I.; Terregino, C.
EPI1998293	MP	Spain	2022-Jan-07	EPI_ISL_11259303	A/goose/Spain/65-3_22VIR2142-2/2022	Laboratorio Central de Veterinaria	Istituto Zooprofilattico Sperimentale delle Venezie	Ruano, M.J.; Rocha, A.; Sanchez, A.; Aguero, M; Barbierato, G.; Zecchin, B.; Fusaro, A.; Schivo, A.; Salviato, A.; Palumbo, E.; Giussani, E.; Monne, I.; Terregino, C.
EPI1998294	PA	Spain	2022-Jan-07	EPI_ISL_11259303	A/goose/Spain/65-3_22VIR2142-2/2022	Laboratorio Central de Veterinaria	Istituto Zooprofilattico Sperimentale delle Venezie	Ruano, M.J.; Rocha, A.; Sanchez, A.; Aguero, M; Barbierato, G.; Zecchin, B.; Fusaro, A.; Schivo, A.; Salviato, A.; Palumbo, E.; Giussani, E.; Monne, I.; Terregino, C.
EPI1998297	NA	Spain	2022-Jan-07	EPI_ISL_11259303	A/goose/Spain/65-3_22VIR2142-2/2022	Laboratorio Central de Veterinaria	Istituto Zooprofilattico Sperimentale delle Venezie	Ruano, M.J.; Rocha, A.; Sanchez, A.; Aguero, M; Barbierato, G.; Zecchin, B.; Fusaro, A.; Schivo, A.; Salviato, A.; Palumbo, E.; Giussani, E.; Monne, I.; Terregino, C.
EPI1998298	HA	Spain	2022-Jan-07	EPI_ISL_11259303	A/goose/Spain/65-3_22VIR2142-2/2022	Laboratorio Central de Veterinaria	Istituto Zooprofilattico Sperimentale delle Venezie	Ruano, M.J.; Rocha, A.; Sanchez, A.; Aguero, M; Barbierato, G.; Zecchin, B.; Fusaro, A.; Schivo, A.; Salviato, A.; Palumbo, E.; Giussani, E.; Monne, I.; Terregino, C.
EPI1998155	NP	Spain	2022-Feb-04	EPI_ISL_11259286	A/goose/Spain/512-2_22VIR2142-13/2022	Laboratorio Central de Veterinaria	Istituto Zooprofilattico Sperimentale delle Venezie	Ruano, M.J.; Rocha, A.; Sanchez, A.; Aguero, M; Barbierato, G.; Zecchin, B.; Fusaro, A.; Schivo, A.; Salviato, A.; Palumbo, E.; Giussani, E.; Monne, I.; Terregino, C.
EPI1998156	NS	Spain	2022-Feb-04	EPI_ISL_11259286	A/goose/Spain/512-2_22VIR2142-13/2022	Laboratorio Central de Veterinaria	Istituto Zooprofilattico Sperimentale delle Venezie	Ruano, M.J.; Rocha, A.; Sanchez, A.; Aguero, M; Barbierato, G.; Zecchin, B.; Fusaro, A.; Schivo, A.; Salviato, A.; Palumbo, E.; Giussani, E.; Monne, I.; Terregino, C.
EPI1998157	MP	Spain	2022-Feb-04	EPI_ISL_11259286	A/goose/Spain/512-2_22VIR2142-13/2022	Laboratorio Central de Veterinaria	Istituto Zooprofilattico Sperimentale delle Venezie	Ruano, M.J.; Rocha, A.; Sanchez, A.; Aguero, M; Barbierato, G.; Zecchin, B.; Fusaro, A.; Schivo, A.; Salviato, A.; Palumbo, E.; Giussani, E.; Monne, I.; Terregino, C.
EPI1998158	PA	Spain	2022-Feb-04	EPI_ISL_11259286	A/goose/Spain/512-2_22VIR2142-13/2022	Laboratorio Central de Veterinaria	Istituto Zooprofilattico Sperimentale delle Venezie	Ruano, M.J.; Rocha, A.; Sanchez, A.; Aguero, M; Barbierato, G.; Zecchin, B.; Fusaro, A.; Schivo, A.; Salviato, A.; Palumbo, E.; Giussani, E.; Monne, I.; Terregino, C.
EPI1998159	PB2	Spain	2022-Feb-04	EPI_ISL_11259286	A/goose/Spain/512-2_22VIR2142-13/2022	Laboratorio Central de Veterinaria	Istituto Zooprofilattico Sperimentale delle Venezie	Ruano, M.J.; Rocha, A.; Sanchez, A.; Aguero, M; Barbierato, G.; Zecchin, B.; Fusaro, A.; Schivo, A.; Salviato, A.; Palumbo, E.; Giussani, E.; Monne, I.; Terregino, C.
EPI1998160	PB1	Spain	2022-Feb-04	EPI_ISL_11259286	A/goose/Spain/512-2_22VIR2142-13/2022	Laboratorio Central de Veterinaria	Istituto Zooprofilattico Sperimentale delle Venezie	Ruano, M.J.; Rocha, A.; Sanchez, A.; Aguero, M; Barbierato, G.; Zecchin, B.; Fusaro, A.; Schivo, A.; Salviato, A.; Palumbo, E.; Giussani, E.; Monne, I.; Terregino, C.
EPI1998161	NA	Spain	2022-Feb-04	EPI_ISL_11259286	A/goose/Spain/512-2_22VIR2142-13/2022	Laboratorio Central de Veterinaria	Istituto Zooprofilattico Sperimentale delle Venezie	Ruano, M.J.; Rocha, A.; Sanchez, A.; Aguero, M; Barbierato, G.; Zecchin, B.; Fusaro, A.; Schivo, A.; Salviato, A.; Palumbo, E.; Giussani, E.; Monne, I.; Terregino, C.
EPI1998162	HA	Spain	2022-Feb-04	EPI_ISL_11259286	A/goose/Spain/512-2_22VIR2142-13/2022	Laboratorio Central de Veterinaria	Istituto Zooprofilattico Sperimentale delle Venezie	Ruano, M.J.; Rocha, A.; Sanchez, A.; Aguero, M; Barbierato, G.; Zecchin, B.; Fusaro, A.; Schivo, A.; Salviato, A.; Palumbo, E.; Giussani, E.; Monne, I.; Terregino, C.
EPI1998139	NP	Ireland	2022-Feb-14	EPI_ISL_11259284	A/goose/Ireland/3869_22VIR2064-2/2022	Central Veterinary Research Laboratory	Istituto Zooprofilattico Sperimentale delle Venezie	Byrne, C.; Garcia, K.; Cuartero, L.G.; Barbierato, G.; Zecchin, B.; Fusaro, A.; Schivo, A.; Salviato, A.; Palumbo, E.; Giussani, E.; Monne, I.; Terregino, C.
EPI1998140	NS	Ireland	2022-Feb-14	EPI_ISL_11259284	A/goose/Ireland/3869_22VIR2064-2/2022	Central Veterinary Research Laboratory	Istituto Zooprofilattico Sperimentale delle Venezie	Byrne, C.; Garcia, K.; Cuartero, L.G.; Barbierato, G.; Zecchin, B.; Fusaro, A.; Schivo, A.; Salviato, A.; Palumbo, E.; Giussani, E.; Monne, I.; Terregino, C.
EPI1998141	MP	Ireland	2022-Feb-14	EPI_ISL_11259284	A/goose/Ireland/3869_22VIR2064-2/2022	Central Veterinary Research Laboratory	Istituto Zooprofilattico Sperimentale delle Venezie	Byrne, C.; Garcia, K.; Cuartero, L.G.; Barbierato, G.; Zecchin, B.; Fusaro, A.; Schivo, A.; Salviato, A.; Palumbo, E.; Giussani, E.; Monne, I.; Terregino, C.
EPI1998142	PA	Ireland	2022-Feb-14	EPI_ISL_11259284	A/goose/Ireland/3869_22VIR2064-2/2022	Central Veterinary Research Laboratory	Istituto Zooprofilattico Sperimentale delle Venezie	Byrne, C.; Garcia, K.; Cuartero, L.G.; Barbierato, G.; Zecchin, B.; Fusaro, A.; Schivo, A.; Salviato, A.; Palumbo, E.; Giussani, E.; Monne, I.; Terregino, C.
EPI1998143	PB2	Ireland	2022-Feb-14	EPI_ISL_11259284	A/goose/Ireland/3869_22VIR2064-2/2022	Central Veterinary Research Laboratory	Istituto Zooprofilattico Sperimentale delle Venezie	Byrne, C.; Garcia, K.; Cuartero, L.G.; Barbierato, G.; Zecchin, B.; Fusaro, A.; Schivo, A.; Salviato, A.; Palumbo, E.; Giussani, E.; Monne, I.; Terregino, C.
EPI1998144	PB1	Ireland	2022-Feb-14	EPI_ISL_11259284	A/goose/Ireland/3869_22VIR2064-2/2022	Central Veterinary Research Laboratory	Istituto Zooprofilattico Sperimentale delle Venezie	Byrne, C.; Garcia, K.; Cuartero, L.G.; Barbierato, G.; Zecchin, B.; Fusaro, A.; Schivo, A.; Salviato, A.; Palumbo, E.; Giussani, E.; Monne, I.; Terregino, C.
EPI1998145	NA	Ireland	2022-Feb-14	EPI_ISL_11259284	A/goose/Ireland/3869_22VIR2064-2/2022	Central Veterinary Research Laboratory	Istituto Zooprofilattico Sperimentale delle Venezie	Byrne, C.; Garcia, K.; Cuartero, L.G.; Barbierato, G.; Zecchin, B.; Fusaro, A.; Schivo, A.; Salviato, A.; Palumbo, E.; Giussani, E.; Monne, I.; Terregino, C.
EPI1998146	HA	Ireland	2022-Feb-14	EPI_ISL_11259284	A/goose/Ireland/3869_22VIR2064-2/2022	Central Veterinary Research Laboratory	Istituto Zooprofilattico Sperimentale delle Venezie	Byrne, C.; Garcia, K.; Cuartero, L.G.; Barbierato, G.; Zecchin, B.; Fusaro, A.; Schivo, A.; Salviato, A.; Palumbo, E.; Giussani, E.; Monne, I.; Terregino, C.
EPI1980574	NP	Czech Republic	2021-Nov-19	EPI_ISL_9603924	A/goose/Czech Republic/22750/2021	State Veterinary Institute Prague	State Veterinary Institute Prague	Alexander,Nagy;Lenka,Cernikova;Martina,Stara
EPI1980576	NS	Czech Republic	2021-Nov-19	EPI_ISL_9603924	A/goose/Czech Republic/22750/2021	State Veterinary Institute Prague	State Veterinary Institute Prague	Alexander,Nagy;Lenka,Cernikova;Martina,Stara
EPI1980577	MP	Czech Republic	2021-Nov-19	EPI_ISL_9603924	A/goose/Czech Republic/22750/2021	State Veterinary Institute Prague	State Veterinary Institute Prague	Alexander,Nagy;Lenka,Cernikova;Martina,Stara
EPI1980578	PA	Czech Republic	2021-Nov-19	EPI_ISL_9603924	A/goose/Czech Republic/22750/2021	State Veterinary Institute Prague	State Veterinary Institute Prague	Alexander,Nagy;Lenka,Cernikova;Martina,Stara
EPI1980585	NA	Czech Republic	2021-Nov-19	EPI_ISL_9603924	A/goose/Czech Republic/22750/2021	State Veterinary Institute Prague	State Veterinary Institute Prague	Alexander,Nagy;Lenka,Cernikova;Martina,Stara
EPI1980589	HA	Czech Republic	2021-Nov-19	EPI_ISL_9603924	A/goose/Czech Republic/22750/2021	State Veterinary Institute Prague	State Veterinary Institute Prague	Alexander,Nagy;Lenka,Cernikova;Martina,Stara
EPI1980579	PB2	Czech Republic	2021-Nov-19	EPI_ISL_9603924	A/goose/Czech Republic/22750/2021	State Veterinary Institute Prague	State Veterinary Institute Prague	Alexander,Nagy;Lenka,Cernikova;Martina,Stara
EPI1980582	PB1	Czech Republic	2021-Nov-19	EPI_ISL_9603924	A/goose/Czech Republic/22750/2021	State Veterinary Institute Prague	State Veterinary Institute Prague	Alexander,Nagy;Lenka,Cernikova;Martina,Stara
EPI1980499	PB2	Czech Republic	2021-Nov-18	EPI_ISL_9603901	A/goose/Czech Republic/22608-3T/2021	State Veterinary Institute Prague	State Veterinary Institute Prague	Alexander,Nagy;Lenka,Cernikova;Martina,Stara
EPI1980500	PB1	Czech Republic	2021-Nov-18	EPI_ISL_9603901	A/goose/Czech Republic/22608-3T/2021	State Veterinary Institute Prague	State Veterinary Institute Prague	Alexander,Nagy;Lenka,Cernikova;Martina,Stara
EPI1980493	NP	Czech Republic	2021-Nov-18	EPI_ISL_9603901	A/goose/Czech Republic/22608-3T/2021	State Veterinary Institute Prague	State Veterinary Institute Prague	Alexander,Nagy;Lenka,Cernikova;Martina,Stara
EPI1980495	NS	Czech Republic	2021-Nov-18	EPI_ISL_9603901	A/goose/Czech Republic/22608-3T/2021	State Veterinary Institute Prague	State Veterinary Institute Prague	Alexander,Nagy;Lenka,Cernikova;Martina,Stara
EPI1980496	MP	Czech Republic	2021-Nov-18	EPI_ISL_9603901	A/goose/Czech Republic/22608-3T/2021	State Veterinary Institute Prague	State Veterinary Institute Prague	Alexander,Nagy;Lenka,Cernikova;Martina,Stara
EPI1980498	PA	Czech Republic	2021-Nov-18	EPI_ISL_9603901	A/goose/Czech Republic/22608-3T/2021	State Veterinary Institute Prague	State Veterinary Institute Prague	Alexander,Nagy;Lenka,Cernikova;Martina,Stara
EPI1980503	NA	Czech Republic	2021-Nov-18	EPI_ISL_9603901	A/goose/Czech Republic/22608-3T/2021	State Veterinary Institute Prague	State Veterinary Institute Prague	Alexander,Nagy;Lenka,Cernikova;Martina,Stara
EPI1980508	HA	Czech Republic	2021-Nov-18	EPI_ISL_9603901	A/goose/Czech Republic/22608-3T/2021	State Veterinary Institute Prague	State Veterinary Institute Prague	Alexander,Nagy;Lenka,Cernikova;Martina,Stara
EPI1980483	PB2	Czech Republic	2021-Nov-18	EPI_ISL_9603819	A/goose/Czech Republic/22608-2T/2021	State Veterinary Institute Prague	State Veterinary Institute Prague	Alexander,Nagy;Lenka,Cernikova;Martina,Stara
EPI1980484	PB1	Czech Republic	2021-Nov-18	EPI_ISL_9603819	A/goose/Czech Republic/22608-2T/2021	State Veterinary Institute Prague	State Veterinary Institute Prague	Alexander,Nagy;Lenka,Cernikova;Martina,Stara
EPI1980477	NP	Czech Republic	2021-Nov-18	EPI_ISL_9603819	A/goose/Czech Republic/22608-2T/2021	State Veterinary Institute Prague	State Veterinary Institute Prague	Alexander,Nagy;Lenka,Cernikova;Martina,Stara
EPI1980479	NS	Czech Republic	2021-Nov-18	EPI_ISL_9603819	A/goose/Czech Republic/22608-2T/2021	State Veterinary Institute Prague	State Veterinary Institute Prague	Alexander,Nagy;Lenka,Cernikova;Martina,Stara
EPI1980480	MP	Czech Republic	2021-Nov-18	EPI_ISL_9603819	A/goose/Czech Republic/22608-2T/2021	State Veterinary Institute Prague	State Veterinary Institute Prague	Alexander,Nagy;Lenka,Cernikova;Martina,Stara
EPI1980482	PA	Czech Republic	2021-Nov-18	EPI_ISL_9603819	A/goose/Czech Republic/22608-2T/2021	State Veterinary Institute Prague	State Veterinary Institute Prague	Alexander,Nagy;Lenka,Cernikova;Martina,Stara
EPI1980487	NA	Czech Republic	2021-Nov-18	EPI_ISL_9603819	A/goose/Czech Republic/22608-2T/2021	State Veterinary Institute Prague	State Veterinary Institute Prague	Alexander,Nagy;Lenka,Cernikova;Martina,Stara
EPI1980492	HA	Czech Republic	2021-Nov-18	EPI_ISL_9603819	A/goose/Czech Republic/22608-2T/2021	State Veterinary Institute Prague	State Veterinary Institute Prague	Alexander,Nagy;Lenka,Cernikova;Martina,Stara
EPI1980467	PB2	Czech Republic	2021-Nov-18	EPI_ISL_9603795	A/goose/Czech Republic/22608-1T/2021	State Veterinary Institute Prague	State Veterinary Institute Prague	Alexander,Nagy;Lenka,Cernikova;Martina,Stara
EPI1980468	PB1	Czech Republic	2021-Nov-18	EPI_ISL_9603795	A/goose/Czech Republic/22608-1T/2021	State Veterinary Institute Prague	State Veterinary Institute Prague	Alexander,Nagy;Lenka,Cernikova;Martina,Stara
EPI1980461	NP	Czech Republic	2021-Nov-18	EPI_ISL_9603795	A/goose/Czech Republic/22608-1T/2021	State Veterinary Institute Prague	State Veterinary Institute Prague	Alexander,Nagy;Lenka,Cernikova;Martina,Stara
EPI1980463	NS	Czech Republic	2021-Nov-18	EPI_ISL_9603795	A/goose/Czech Republic/22608-1T/2021	State Veterinary Institute Prague	State Veterinary Institute Prague	Alexander,Nagy;Lenka,Cernikova;Martina,Stara
EPI1980464	MP	Czech Republic	2021-Nov-18	EPI_ISL_9603795	A/goose/Czech Republic/22608-1T/2021	State Veterinary Institute Prague	State Veterinary Institute Prague	Alexander,Nagy;Lenka,Cernikova;Martina,Stara
EPI1980466	PA	Czech Republic	2021-Nov-18	EPI_ISL_9603795	A/goose/Czech Republic/22608-1T/2021	State Veterinary Institute Prague	State Veterinary Institute Prague	Alexander,Nagy;Lenka,Cernikova;Martina,Stara
EPI1980471	NA	Czech Republic	2021-Nov-18	EPI_ISL_9603795	A/goose/Czech Republic/22608-1T/2021	State Veterinary Institute Prague	State Veterinary Institute Prague	Alexander,Nagy;Lenka,Cernikova;Martina,Stara
EPI1980476	HA	Czech Republic	2021-Nov-18	EPI_ISL_9603795	A/goose/Czech Republic/22608-1T/2021	State Veterinary Institute Prague	State Veterinary Institute Prague	Alexander,Nagy;Lenka,Cernikova;Martina,Stara
EPI1980451	PB2	Czech Republic	2021-Nov-26	EPI_ISL_9603780	A/goose/Czech Republic/23458-1K/2021	State Veterinary Institute Prague	State Veterinary Institute Prague	Alexander,Nagy;Lenka,Cernikova;Martina,Stara
EPI1980452	PB1	Czech Republic	2021-Nov-26	EPI_ISL_9603780	A/goose/Czech Republic/23458-1K/2021	State Veterinary Institute Prague	State Veterinary Institute Prague	Alexander,Nagy;Lenka,Cernikova;Martina,Stara
EPI1980445	NP	Czech Republic	2021-Nov-26	EPI_ISL_9603780	A/goose/Czech Republic/23458-1K/2021	State Veterinary Institute Prague	State Veterinary Institute Prague	Alexander,Nagy;Lenka,Cernikova;Martina,Stara
EPI1980446	NS	Czech Republic	2021-Nov-26	EPI_ISL_9603780	A/goose/Czech Republic/23458-1K/2021	State Veterinary Institute Prague	State Veterinary Institute Prague	Alexander,Nagy;Lenka,Cernikova;Martina,Stara
EPI1980448	MP	Czech Republic	2021-Nov-26	EPI_ISL_9603780	A/goose/Czech Republic/23458-1K/2021	State Veterinary Institute Prague	State Veterinary Institute Prague	Alexander,Nagy;Lenka,Cernikova;Martina,Stara
EPI1980449	PA	Czech Republic	2021-Nov-26	EPI_ISL_9603780	A/goose/Czech Republic/23458-1K/2021	State Veterinary Institute Prague	State Veterinary Institute Prague	Alexander,Nagy;Lenka,Cernikova;Martina,Stara
EPI1980454	NA	Czech Republic	2021-Nov-26	EPI_ISL_9603780	A/goose/Czech Republic/23458-1K/2021	State Veterinary Institute Prague	State Veterinary Institute Prague	Alexander,Nagy;Lenka,Cernikova;Martina,Stara
EPI1980460	HA	Czech Republic	2021-Nov-26	EPI_ISL_9603780	A/goose/Czech Republic/23458-1K/2021	State Veterinary Institute Prague	State Veterinary Institute Prague	Alexander,Nagy;Lenka,Cernikova;Martina,Stara
EPI1980435	PB2	Czech Republic	2021-Nov-26	EPI_ISL_9603775	A/goose/Czech Republic/23458-4T/2021	State Veterinary Institute Prague	State Veterinary Institute Prague	Alexander,Nagy;Lenka,Cernikova;Martina,Stara
EPI1980436	PB1	Czech Republic	2021-Nov-26	EPI_ISL_9603775	A/goose/Czech Republic/23458-4T/2021	State Veterinary Institute Prague	State Veterinary Institute Prague	Alexander,Nagy;Lenka,Cernikova;Martina,Stara
EPI1980429	NP	Czech Republic	2021-Nov-26	EPI_ISL_9603775	A/goose/Czech Republic/23458-4T/2021	State Veterinary Institute Prague	State Veterinary Institute Prague	Alexander,Nagy;Lenka,Cernikova;Martina,Stara
EPI1980430	NS	Czech Republic	2021-Nov-26	EPI_ISL_9603775	A/goose/Czech Republic/23458-4T/2021	State Veterinary Institute Prague	State Veterinary Institute Prague	Alexander,Nagy;Lenka,Cernikova;Martina,Stara
EPI1980432	MP	Czech Republic	2021-Nov-26	EPI_ISL_9603775	A/goose/Czech Republic/23458-4T/2021	State Veterinary Institute Prague	State Veterinary Institute Prague	Alexander,Nagy;Lenka,Cernikova;Martina,Stara
EPI1980433	PA	Czech Republic	2021-Nov-26	EPI_ISL_9603775	A/goose/Czech Republic/23458-4T/2021	State Veterinary Institute Prague	State Veterinary Institute Prague	Alexander,Nagy;Lenka,Cernikova;Martina,Stara
EPI1980438	NA	Czech Republic	2021-Nov-26	EPI_ISL_9603775	A/goose/Czech Republic/23458-4T/2021	State Veterinary Institute Prague	State Veterinary Institute Prague	Alexander,Nagy;Lenka,Cernikova;Martina,Stara
EPI1980443	HA	Czech Republic	2021-Nov-26	EPI_ISL_9603775	A/goose/Czech Republic/23458-4T/2021	State Veterinary Institute Prague	State Veterinary Institute Prague	Alexander,Nagy;Lenka,Cernikova;Martina,Stara
EPI1980419	PB2	Czech Republic	2021-Nov-26	EPI_ISL_9603769	A/goose/Czech Republic/23458-5T/2021	State Veterinary Institute Prague	State Veterinary Institute Prague	Alexander,Nagy;Lenka,Cernikova;Martina,Stara
EPI1980420	PB1	Czech Republic	2021-Nov-26	EPI_ISL_9603769	A/goose/Czech Republic/23458-5T/2021	State Veterinary Institute Prague	State Veterinary Institute Prague	Alexander,Nagy;Lenka,Cernikova;Martina,Stara
EPI1980413	NP	Czech Republic	2021-Nov-26	EPI_ISL_9603769	A/goose/Czech Republic/23458-5T/2021	State Veterinary Institute Prague	State Veterinary Institute Prague	Alexander,Nagy;Lenka,Cernikova;Martina,Stara
EPI1980414	NS	Czech Republic	2021-Nov-26	EPI_ISL_9603769	A/goose/Czech Republic/23458-5T/2021	State Veterinary Institute Prague	State Veterinary Institute Prague	Alexander,Nagy;Lenka,Cernikova;Martina,Stara
EPI1980416	MP	Czech Republic	2021-Nov-26	EPI_ISL_9603769	A/goose/Czech Republic/23458-5T/2021	State Veterinary Institute Prague	State Veterinary Institute Prague	Alexander,Nagy;Lenka,Cernikova;Martina,Stara
EPI1980417	PA	Czech Republic	2021-Nov-26	EPI_ISL_9603769	A/goose/Czech Republic/23458-5T/2021	State Veterinary Institute Prague	State Veterinary Institute Prague	Alexander,Nagy;Lenka,Cernikova;Martina,Stara
EPI1980422	NA	Czech Republic	2021-Nov-26	EPI_ISL_9603769	A/goose/Czech Republic/23458-5T/2021	State Veterinary Institute Prague	State Veterinary Institute Prague	Alexander,Nagy;Lenka,Cernikova;Martina,Stara
EPI1980427	HA	Czech Republic	2021-Nov-26	EPI_ISL_9603769	A/goose/Czech Republic/23458-5T/2021	State Veterinary Institute Prague	State Veterinary Institute Prague	Alexander,Nagy;Lenka,Cernikova;Martina,Stara
EPI1980396	NP	Czech Republic	2021-Nov-26	EPI_ISL_9603767	A/goose/Czech Republic/23458-2T/2021	State Veterinary Institute Prague	State Veterinary Institute Prague	Alexander,Nagy;Lenka,Cernikova;Martina,Stara
EPI1980398	NS	Czech Republic	2021-Nov-26	EPI_ISL_9603767	A/goose/Czech Republic/23458-2T/2021	State Veterinary Institute Prague	State Veterinary Institute Prague	Alexander,Nagy;Lenka,Cernikova;Martina,Stara
EPI1980399	MP	Czech Republic	2021-Nov-26	EPI_ISL_9603767	A/goose/Czech Republic/23458-2T/2021	State Veterinary Institute Prague	State Veterinary Institute Prague	Alexander,Nagy;Lenka,Cernikova;Martina,Stara
EPI1980401	PA	Czech Republic	2021-Nov-26	EPI_ISL_9603767	A/goose/Czech Republic/23458-2T/2021	State Veterinary Institute Prague	State Veterinary Institute Prague	Alexander,Nagy;Lenka,Cernikova;Martina,Stara
EPI1980402	PB2	Czech Republic	2021-Nov-26	EPI_ISL_9603767	A/goose/Czech Republic/23458-2T/2021	State Veterinary Institute Prague	State Veterinary Institute Prague	Alexander,Nagy;Lenka,Cernikova;Martina,Stara
EPI1980404	PB1	Czech Republic	2021-Nov-26	EPI_ISL_9603767	A/goose/Czech Republic/23458-2T/2021	State Veterinary Institute Prague	State Veterinary Institute Prague	Alexander,Nagy;Lenka,Cernikova;Martina,Stara
EPI1980405	NA	Czech Republic	2021-Nov-26	EPI_ISL_9603767	A/goose/Czech Republic/23458-2T/2021	State Veterinary Institute Prague	State Veterinary Institute Prague	Alexander,Nagy;Lenka,Cernikova;Martina,Stara
EPI1980411	HA	Czech Republic	2021-Nov-26	EPI_ISL_9603767	A/goose/Czech Republic/23458-2T/2021	State Veterinary Institute Prague	State Veterinary Institute Prague	Alexander,Nagy;Lenka,Cernikova;Martina,Stara
EPI1968919	PB1	France	2021-Dec-23	EPI_ISL_9377021	A/goose/France/21P014207/2021	Anses (Ploufragan-Plouzané)	ANSES Agence Nationale De Securite Sanitaire De L’alimentation
EPI1968920	PA	France	2021-Dec-23	EPI_ISL_9377021	A/goose/France/21P014207/2021	Anses (Ploufragan-Plouzané)	ANSES Agence Nationale De Securite Sanitaire De L’alimentation
EPI1968925	NS	France	2021-Dec-23	EPI_ISL_9377021	A/goose/France/21P014207/2021	Anses (Ploufragan-Plouzané)	ANSES Agence Nationale De Securite Sanitaire De L’alimentation
EPI1968918	PB2	France	2021-Dec-23	EPI_ISL_9377021	A/goose/France/21P014207/2021	Anses (Ploufragan-Plouzané)	ANSES Agence Nationale De Securite Sanitaire De L’alimentation
EPI1968921	HA	France	2021-Dec-23	EPI_ISL_9377021	A/goose/France/21P014207/2021	Anses (Ploufragan-Plouzané)	ANSES Agence Nationale De Securite Sanitaire De L’alimentation
EPI1968923	NA	France	2021-Dec-23	EPI_ISL_9377021	A/goose/France/21P014207/2021	Anses (Ploufragan-Plouzané)	ANSES Agence Nationale De Securite Sanitaire De L’alimentation
EPI1968924	MP	France	2021-Dec-23	EPI_ISL_9377021	A/goose/France/21P014207/2021	Anses (Ploufragan-Plouzané)	ANSES Agence Nationale De Securite Sanitaire De L’alimentation
EPI1968922	NP	France	2021-Dec-23	EPI_ISL_9377021	A/goose/France/21P014207/2021	Anses (Ploufragan-Plouzané)	ANSES Agence Nationale De Securite Sanitaire De L’alimentation
EPI1949895	PB2	France	2021-Nov-25	EPI_ISL_8377418	A/goose/France/21P013228/2021	Anses (Ploufragan-Plouzané)	ANSES Agence Nationale De Securite Sanitaire De L’alimentation
EPI1949900	NA	France	2021-Nov-25	EPI_ISL_8377418	A/goose/France/21P013228/2021	Anses (Ploufragan-Plouzané)	ANSES Agence Nationale De Securite Sanitaire De L’alimentation
EPI1949898	HA	France	2021-Nov-25	EPI_ISL_8377418	A/goose/France/21P013228/2021	Anses (Ploufragan-Plouzané)	ANSES Agence Nationale De Securite Sanitaire De L’alimentation
EPI1949901	MP	France	2021-Nov-25	EPI_ISL_8377418	A/goose/France/21P013228/2021	Anses (Ploufragan-Plouzané)	ANSES Agence Nationale De Securite Sanitaire De L’alimentation
EPI1949897	PA	France	2021-Nov-25	EPI_ISL_8377418	A/goose/France/21P013228/2021	Anses (Ploufragan-Plouzané)	ANSES Agence Nationale De Securite Sanitaire De L’alimentation
EPI1949902	NS	France	2021-Nov-25	EPI_ISL_8377418	A/goose/France/21P013228/2021	Anses (Ploufragan-Plouzané)	ANSES Agence Nationale De Securite Sanitaire De L’alimentation
EPI1949896	PB1	France	2021-Nov-25	EPI_ISL_8377418	A/goose/France/21P013228/2021	Anses (Ploufragan-Plouzané)	ANSES Agence Nationale De Securite Sanitaire De L’alimentation
EPI1949899	NP	France	2021-Nov-25	EPI_ISL_8377418	A/goose/France/21P013228/2021	Anses (Ploufragan-Plouzané)	ANSES Agence Nationale De Securite Sanitaire De L’alimentation
EPI1945188	NP	Germany	2021-Oct-20	EPI_ISL_7753309	A/lesser white-fronted goose/Germany-MV/AI05973/2021	Landesamt für Landwirtschaft, Lebensmittelsicherheit und Fischerei (LALLF)	Friedrich-Loeffler-Institut
EPI1945189	NS	Germany	2021-Oct-20	EPI_ISL_7753309	A/lesser white-fronted goose/Germany-MV/AI05973/2021	Landesamt für Landwirtschaft, Lebensmittelsicherheit und Fischerei (LALLF)	Friedrich-Loeffler-Institut
EPI1945190	MP	Germany	2021-Oct-20	EPI_ISL_7753309	A/lesser white-fronted goose/Germany-MV/AI05973/2021	Landesamt für Landwirtschaft, Lebensmittelsicherheit und Fischerei (LALLF)	Friedrich-Loeffler-Institut
EPI1945191	PA	Germany	2021-Oct-20	EPI_ISL_7753309	A/lesser white-fronted goose/Germany-MV/AI05973/2021	Landesamt für Landwirtschaft, Lebensmittelsicherheit und Fischerei (LALLF)	Friedrich-Loeffler-Institut
EPI1945192	PB2	Germany	2021-Oct-20	EPI_ISL_7753309	A/lesser white-fronted goose/Germany-MV/AI05973/2021	Landesamt für Landwirtschaft, Lebensmittelsicherheit und Fischerei (LALLF)	Friedrich-Loeffler-Institut
EPI1945193	PB1	Germany	2021-Oct-20	EPI_ISL_7753309	A/lesser white-fronted goose/Germany-MV/AI05973/2021	Landesamt für Landwirtschaft, Lebensmittelsicherheit und Fischerei (LALLF)	Friedrich-Loeffler-Institut
EPI1945194	NA	Germany	2021-Oct-20	EPI_ISL_7753309	A/lesser white-fronted goose/Germany-MV/AI05973/2021	Landesamt für Landwirtschaft, Lebensmittelsicherheit und Fischerei (LALLF)	Friedrich-Loeffler-Institut
EPI1945195	HA	Germany	2021-Oct-20	EPI_ISL_7753309	A/lesser white-fronted goose/Germany-MV/AI05973/2021	Landesamt für Landwirtschaft, Lebensmittelsicherheit und Fischerei (LALLF)	Friedrich-Loeffler-Institut
EPI1945167	PA	Germany	2021-Oct-19	EPI_ISL_7753251	A/barnacle goose/Germany-SH/AI06005/2021	Landeslabor Schleswig-Holstein	Friedrich-Loeffler-Institut
EPI1945168	PB2	Germany	2021-Oct-19	EPI_ISL_7753251	A/barnacle goose/Germany-SH/AI06005/2021	Landeslabor Schleswig-Holstein	Friedrich-Loeffler-Institut
EPI1945169	PB1	Germany	2021-Oct-19	EPI_ISL_7753251	A/barnacle goose/Germany-SH/AI06005/2021	Landeslabor Schleswig-Holstein	Friedrich-Loeffler-Institut
EPI1945164	NP	Germany	2021-Oct-19	EPI_ISL_7753251	A/barnacle goose/Germany-SH/AI06005/2021	Landeslabor Schleswig-Holstein	Friedrich-Loeffler-Institut
EPI1945165	NS	Germany	2021-Oct-19	EPI_ISL_7753251	A/barnacle goose/Germany-SH/AI06005/2021	Landeslabor Schleswig-Holstein	Friedrich-Loeffler-Institut
EPI1945166	MP	Germany	2021-Oct-19	EPI_ISL_7753251	A/barnacle goose/Germany-SH/AI06005/2021	Landeslabor Schleswig-Holstein	Friedrich-Loeffler-Institut
EPI1945170	NA	Germany	2021-Oct-19	EPI_ISL_7753251	A/barnacle goose/Germany-SH/AI06005/2021	Landeslabor Schleswig-Holstein	Friedrich-Loeffler-Institut
EPI1945171	HA	Germany	2021-Oct-19	EPI_ISL_7753251	A/barnacle goose/Germany-SH/AI06005/2021	Landeslabor Schleswig-Holstein	Friedrich-Loeffler-Institut
EPI1944478	NP	Italy	2021-Nov-22	EPI_ISL_7733645	A/goose/Italy/IZSLT-21VIR10273/2021	Istituto Zooprofilattico Sperimentale del Lazio e della Toscana "M. Aleandri"	Istituto Zooprofilattico Sperimentale Delle Venezie	Zecchin, B.; Fusaro, A.; Schivo, A.; Salviato, A.; Palumbo, E.; Milani, A.; Giussani, E.; Pastori, A.; Monne, I.; Terregino, C.
EPI1944479	NS	Italy	2021-Nov-22	EPI_ISL_7733645	A/goose/Italy/IZSLT-21VIR10273/2021	Istituto Zooprofilattico Sperimentale del Lazio e della Toscana "M. Aleandri"	Istituto Zooprofilattico Sperimentale Delle Venezie	Zecchin, B.; Fusaro, A.; Schivo, A.; Salviato, A.; Palumbo, E.; Milani, A.; Giussani, E.; Pastori, A.; Monne, I.; Terregino, C.
EPI1944480	MP	Italy	2021-Nov-22	EPI_ISL_7733645	A/goose/Italy/IZSLT-21VIR10273/2021	Istituto Zooprofilattico Sperimentale del Lazio e della Toscana "M. Aleandri"	Istituto Zooprofilattico Sperimentale Delle Venezie	Zecchin, B.; Fusaro, A.; Schivo, A.; Salviato, A.; Palumbo, E.; Milani, A.; Giussani, E.; Pastori, A.; Monne, I.; Terregino, C.
EPI1944481	PA	Italy	2021-Nov-22	EPI_ISL_7733645	A/goose/Italy/IZSLT-21VIR10273/2021	Istituto Zooprofilattico Sperimentale del Lazio e della Toscana "M. Aleandri"	Istituto Zooprofilattico Sperimentale Delle Venezie	Zecchin, B.; Fusaro, A.; Schivo, A.; Salviato, A.; Palumbo, E.; Milani, A.; Giussani, E.; Pastori, A.; Monne, I.; Terregino, C.
EPI1944482	PB2	Italy	2021-Nov-22	EPI_ISL_7733645	A/goose/Italy/IZSLT-21VIR10273/2021	Istituto Zooprofilattico Sperimentale del Lazio e della Toscana "M. Aleandri"	Istituto Zooprofilattico Sperimentale Delle Venezie	Zecchin, B.; Fusaro, A.; Schivo, A.; Salviato, A.; Palumbo, E.; Milani, A.; Giussani, E.; Pastori, A.; Monne, I.; Terregino, C.
EPI1944483	PB1	Italy	2021-Nov-22	EPI_ISL_7733645	A/goose/Italy/IZSLT-21VIR10273/2021	Istituto Zooprofilattico Sperimentale del Lazio e della Toscana "M. Aleandri"	Istituto Zooprofilattico Sperimentale Delle Venezie	Zecchin, B.; Fusaro, A.; Schivo, A.; Salviato, A.; Palumbo, E.; Milani, A.; Giussani, E.; Pastori, A.; Monne, I.; Terregino, C.
EPI1944484	NA	Italy	2021-Nov-22	EPI_ISL_7733645	A/goose/Italy/IZSLT-21VIR10273/2021	Istituto Zooprofilattico Sperimentale del Lazio e della Toscana "M. Aleandri"	Istituto Zooprofilattico Sperimentale Delle Venezie	Zecchin, B.; Fusaro, A.; Schivo, A.; Salviato, A.; Palumbo, E.; Milani, A.; Giussani, E.; Pastori, A.; Monne, I.; Terregino, C.
EPI1944485	HA	Italy	2021-Nov-22	EPI_ISL_7733645	A/goose/Italy/IZSLT-21VIR10273/2021	Istituto Zooprofilattico Sperimentale del Lazio e della Toscana "M. Aleandri"	Istituto Zooprofilattico Sperimentale Delle Venezie	Zecchin, B.; Fusaro, A.; Schivo, A.; Salviato, A.; Palumbo, E.; Milani, A.; Giussani, E.; Pastori, A.; Monne, I.; Terregino, C.
EPI1928792	NS	Netherlands	2021-Nov-08	EPI_ISL_6675755	A/goose/Netherlands/21038413-002/2021	Wageningen Bioveterinary Research	Wageningen Bioveterinary Research	Beerens, Nancy; Harders, Frank; Pritz-Verschuren, Sylvia; Roose, Marit; Germeraad, Evelien; Engelsma, Marc; Heutink, Rene
EPI1928793	MP	Netherlands	2021-Nov-08	EPI_ISL_6675755	A/goose/Netherlands/21038413-002/2021	Wageningen Bioveterinary Research	Wageningen Bioveterinary Research	Beerens, Nancy; Harders, Frank; Pritz-Verschuren, Sylvia; Roose, Marit; Germeraad, Evelien; Engelsma, Marc; Heutink, Rene
EPI1928794	NA	Netherlands	2021-Nov-08	EPI_ISL_6675755	A/goose/Netherlands/21038413-002/2021	Wageningen Bioveterinary Research	Wageningen Bioveterinary Research	Beerens, Nancy; Harders, Frank; Pritz-Verschuren, Sylvia; Roose, Marit; Germeraad, Evelien; Engelsma, Marc; Heutink, Rene
EPI1928797	PA	Netherlands	2021-Nov-08	EPI_ISL_6675755	A/goose/Netherlands/21038413-002/2021	Wageningen Bioveterinary Research	Wageningen Bioveterinary Research	Beerens, Nancy; Harders, Frank; Pritz-Verschuren, Sylvia; Roose, Marit; Germeraad, Evelien; Engelsma, Marc; Heutink, Rene
EPI1928798	PB1	Netherlands	2021-Nov-08	EPI_ISL_6675755	A/goose/Netherlands/21038413-002/2021	Wageningen Bioveterinary Research	Wageningen Bioveterinary Research	Beerens, Nancy; Harders, Frank; Pritz-Verschuren, Sylvia; Roose, Marit; Germeraad, Evelien; Engelsma, Marc; Heutink, Rene
EPI1928795	NP	Netherlands	2021-Nov-08	EPI_ISL_6675755	A/goose/Netherlands/21038413-002/2021	Wageningen Bioveterinary Research	Wageningen Bioveterinary Research	Beerens, Nancy; Harders, Frank; Pritz-Verschuren, Sylvia; Roose, Marit; Germeraad, Evelien; Engelsma, Marc; Heutink, Rene
EPI1928796	HA	Netherlands	2021-Nov-08	EPI_ISL_6675755	A/goose/Netherlands/21038413-002/2021	Wageningen Bioveterinary Research	Wageningen Bioveterinary Research	Beerens, Nancy; Harders, Frank; Pritz-Verschuren, Sylvia; Roose, Marit; Germeraad, Evelien; Engelsma, Marc; Heutink, Rene
EPI1928799	PB2	Netherlands	2021-Nov-08	EPI_ISL_6675755	A/goose/Netherlands/21038413-002/2021	Wageningen Bioveterinary Research	Wageningen Bioveterinary Research	Beerens, Nancy; Harders, Frank; Pritz-Verschuren, Sylvia; Roose, Marit; Germeraad, Evelien; Engelsma, Marc; Heutink, Rene
EPI1925546	PB1	Netherlands	2021-Oct-28	EPI_ISL_6101869	A/goose/Netherlands/21037720-001/2021	Wageningen Bioveterinary Research	Wageningen Bioveterinary Research	Beerens, Nancy; Harders, Frank; Pritz-Verschuren, Sylvia; Roose, Marit; Germeraad, Evelien; Engelsma, Marc; Heutink, Rene
EPI1925547	PA	Netherlands	2021-Oct-28	EPI_ISL_6101869	A/goose/Netherlands/21037720-001/2021	Wageningen Bioveterinary Research	Wageningen Bioveterinary Research	Beerens, Nancy; Harders, Frank; Pritz-Verschuren, Sylvia; Roose, Marit; Germeraad, Evelien; Engelsma, Marc; Heutink, Rene
EPI1925549	NP	Netherlands	2021-Oct-28	EPI_ISL_6101869	A/goose/Netherlands/21037720-001/2021	Wageningen Bioveterinary Research	Wageningen Bioveterinary Research	Beerens, Nancy; Harders, Frank; Pritz-Verschuren, Sylvia; Roose, Marit; Germeraad, Evelien; Engelsma, Marc; Heutink, Rene
EPI1925552	NS	Netherlands	2021-Oct-28	EPI_ISL_6101869	A/goose/Netherlands/21037720-001/2021	Wageningen Bioveterinary Research	Wageningen Bioveterinary Research	Beerens, Nancy; Harders, Frank; Pritz-Verschuren, Sylvia; Roose, Marit; Germeraad, Evelien; Engelsma, Marc; Heutink, Rene
EPI1925550	NA	Netherlands	2021-Oct-28	EPI_ISL_6101869	A/goose/Netherlands/21037720-001/2021	Wageningen Bioveterinary Research	Wageningen Bioveterinary Research	Beerens, Nancy; Harders, Frank; Pritz-Verschuren, Sylvia; Roose, Marit; Germeraad, Evelien; Engelsma, Marc; Heutink, Rene
EPI1925551	MP	Netherlands	2021-Oct-28	EPI_ISL_6101869	A/goose/Netherlands/21037720-001/2021	Wageningen Bioveterinary Research	Wageningen Bioveterinary Research	Beerens, Nancy; Harders, Frank; Pritz-Verschuren, Sylvia; Roose, Marit; Germeraad, Evelien; Engelsma, Marc; Heutink, Rene
EPI1925545	PB2	Netherlands	2021-Oct-28	EPI_ISL_6101869	A/goose/Netherlands/21037720-001/2021	Wageningen Bioveterinary Research	Wageningen Bioveterinary Research	Beerens, Nancy; Harders, Frank; Pritz-Verschuren, Sylvia; Roose, Marit; Germeraad, Evelien; Engelsma, Marc; Heutink, Rene
EPI1925548	HA	Netherlands	2021-Oct-28	EPI_ISL_6101869	A/goose/Netherlands/21037720-001/2021	Wageningen Bioveterinary Research	Wageningen Bioveterinary Research	Beerens, Nancy; Harders, Frank; Pritz-Verschuren, Sylvia; Roose, Marit; Germeraad, Evelien; Engelsma, Marc; Heutink, Rene
EPI2028776	NA	Netherlands	2022-Apr-11	EPI_ISL_12474794	A/greylag goose /Netherlands/22006859-001/2022	Wageningen Bioveterinary Research	Wageningen Bioveterinary Research	Beerens, Nancy; Harders, Frank; Pritz-Verschuren, Sylvia; Roose, Marit; Venema, Sandra; Germeraad, Evelien; Engelsma, Marc; Heutink, Rene
EPI2028777	HA	Netherlands	2022-Apr-11	EPI_ISL_12474794	A/greylag goose /Netherlands/22006859-001/2022	Wageningen Bioveterinary Research	Wageningen Bioveterinary Research	Beerens, Nancy; Harders, Frank; Pritz-Verschuren, Sylvia; Roose, Marit; Venema, Sandra; Germeraad, Evelien; Engelsma, Marc; Heutink, Rene
EPI2028773	PA	Netherlands	2022-Apr-11	EPI_ISL_12474794	A/greylag goose /Netherlands/22006859-001/2022	Wageningen Bioveterinary Research	Wageningen Bioveterinary Research	Beerens, Nancy; Harders, Frank; Pritz-Verschuren, Sylvia; Roose, Marit; Venema, Sandra; Germeraad, Evelien; Engelsma, Marc; Heutink, Rene
EPI2028774	PB2	Netherlands	2022-Apr-11	EPI_ISL_12474794	A/greylag goose /Netherlands/22006859-001/2022	Wageningen Bioveterinary Research	Wageningen Bioveterinary Research	Beerens, Nancy; Harders, Frank; Pritz-Verschuren, Sylvia; Roose, Marit; Venema, Sandra; Germeraad, Evelien; Engelsma, Marc; Heutink, Rene
EPI2028775	PB1	Netherlands	2022-Apr-11	EPI_ISL_12474794	A/greylag goose /Netherlands/22006859-001/2022	Wageningen Bioveterinary Research	Wageningen Bioveterinary Research	Beerens, Nancy; Harders, Frank; Pritz-Verschuren, Sylvia; Roose, Marit; Venema, Sandra; Germeraad, Evelien; Engelsma, Marc; Heutink, Rene
EPI2028770	NP	Netherlands	2022-Apr-11	EPI_ISL_12474794	A/greylag goose /Netherlands/22006859-001/2022	Wageningen Bioveterinary Research	Wageningen Bioveterinary Research	Beerens, Nancy; Harders, Frank; Pritz-Verschuren, Sylvia; Roose, Marit; Venema, Sandra; Germeraad, Evelien; Engelsma, Marc; Heutink, Rene
EPI2028771	NS	Netherlands	2022-Apr-11	EPI_ISL_12474794	A/greylag goose /Netherlands/22006859-001/2022	Wageningen Bioveterinary Research	Wageningen Bioveterinary Research	Beerens, Nancy; Harders, Frank; Pritz-Verschuren, Sylvia; Roose, Marit; Venema, Sandra; Germeraad, Evelien; Engelsma, Marc; Heutink, Rene
EPI2028772	MP	Netherlands	2022-Apr-11	EPI_ISL_12474794	A/greylag goose /Netherlands/22006859-001/2022	Wageningen Bioveterinary Research	Wageningen Bioveterinary Research	Beerens, Nancy; Harders, Frank; Pritz-Verschuren, Sylvia; Roose, Marit; Venema, Sandra; Germeraad, Evelien; Engelsma, Marc; Heutink, Rene
EPI2023595	NP	Netherlands	2022-Mar-23	EPI_ISL_12215416	A/greylag goose/Netherlands/22005844-002/2022	Wageningen Bioveterinary Research	Wageningen Bioveterinary Research	Beerens, Nancy; Harders, Frank; Pritz-Verschuren, Sylvia; Roose, Marit; Venema, Sandra; Germeraad, Evelien; Engelsma, Marc; Heutink, Rene
EPI2023596	NS	Netherlands	2022-Mar-23	EPI_ISL_12215416	A/greylag goose/Netherlands/22005844-002/2022	Wageningen Bioveterinary Research	Wageningen Bioveterinary Research	Beerens, Nancy; Harders, Frank; Pritz-Verschuren, Sylvia; Roose, Marit; Venema, Sandra; Germeraad, Evelien; Engelsma, Marc; Heutink, Rene
EPI2023597	MP	Netherlands	2022-Mar-23	EPI_ISL_12215416	A/greylag goose/Netherlands/22005844-002/2022	Wageningen Bioveterinary Research	Wageningen Bioveterinary Research	Beerens, Nancy; Harders, Frank; Pritz-Verschuren, Sylvia; Roose, Marit; Venema, Sandra; Germeraad, Evelien; Engelsma, Marc; Heutink, Rene
EPI2023598	PA	Netherlands	2022-Mar-23	EPI_ISL_12215416	A/greylag goose/Netherlands/22005844-002/2022	Wageningen Bioveterinary Research	Wageningen Bioveterinary Research	Beerens, Nancy; Harders, Frank; Pritz-Verschuren, Sylvia; Roose, Marit; Venema, Sandra; Germeraad, Evelien; Engelsma, Marc; Heutink, Rene
EPI2023599	PB2	Netherlands	2022-Mar-23	EPI_ISL_12215416	A/greylag goose/Netherlands/22005844-002/2022	Wageningen Bioveterinary Research	Wageningen Bioveterinary Research	Beerens, Nancy; Harders, Frank; Pritz-Verschuren, Sylvia; Roose, Marit; Venema, Sandra; Germeraad, Evelien; Engelsma, Marc; Heutink, Rene
EPI2023600	PB1	Netherlands	2022-Mar-23	EPI_ISL_12215416	A/greylag goose/Netherlands/22005844-002/2022	Wageningen Bioveterinary Research	Wageningen Bioveterinary Research	Beerens, Nancy; Harders, Frank; Pritz-Verschuren, Sylvia; Roose, Marit; Venema, Sandra; Germeraad, Evelien; Engelsma, Marc; Heutink, Rene
EPI2023601	NA	Netherlands	2022-Mar-23	EPI_ISL_12215416	A/greylag goose/Netherlands/22005844-002/2022	Wageningen Bioveterinary Research	Wageningen Bioveterinary Research	Beerens, Nancy; Harders, Frank; Pritz-Verschuren, Sylvia; Roose, Marit; Venema, Sandra; Germeraad, Evelien; Engelsma, Marc; Heutink, Rene
EPI2023602	HA	Netherlands	2022-Mar-23	EPI_ISL_12215416	A/greylag goose/Netherlands/22005844-002/2022	Wageningen Bioveterinary Research	Wageningen Bioveterinary Research	Beerens, Nancy; Harders, Frank; Pritz-Verschuren, Sylvia; Roose, Marit; Venema, Sandra; Germeraad, Evelien; Engelsma, Marc; Heutink, Rene
EPI2018097	PB1	Netherlands	2022-Mar-28	EPI_ISL_12069978	A/greylag goose/Netherlands/22006190-002/2022	Wageningen Bioveterinary Research	Wageningen Bioveterinary Research	Beerens, Nancy; Harders, Frank; Pritz-Verschuren, Sylvia; Roose, Marit; Venema, Sandra; Germeraad, Evelien; Engelsma, Marc; Heutink, Rene
EPI2018098	NA	Netherlands	2022-Mar-28	EPI_ISL_12069978	A/greylag goose/Netherlands/22006190-002/2022	Wageningen Bioveterinary Research	Wageningen Bioveterinary Research	Beerens, Nancy; Harders, Frank; Pritz-Verschuren, Sylvia; Roose, Marit; Venema, Sandra; Germeraad, Evelien; Engelsma, Marc; Heutink, Rene
EPI2018099	HA	Netherlands	2022-Mar-28	EPI_ISL_12069978	A/greylag goose/Netherlands/22006190-002/2022	Wageningen Bioveterinary Research	Wageningen Bioveterinary Research	Beerens, Nancy; Harders, Frank; Pritz-Verschuren, Sylvia; Roose, Marit; Venema, Sandra; Germeraad, Evelien; Engelsma, Marc; Heutink, Rene
EPI2018095	PA	Netherlands	2022-Mar-28	EPI_ISL_12069978	A/greylag goose/Netherlands/22006190-002/2022	Wageningen Bioveterinary Research	Wageningen Bioveterinary Research	Beerens, Nancy; Harders, Frank; Pritz-Verschuren, Sylvia; Roose, Marit; Venema, Sandra; Germeraad, Evelien; Engelsma, Marc; Heutink, Rene
EPI2018096	PB2	Netherlands	2022-Mar-28	EPI_ISL_12069978	A/greylag goose/Netherlands/22006190-002/2022	Wageningen Bioveterinary Research	Wageningen Bioveterinary Research	Beerens, Nancy; Harders, Frank; Pritz-Verschuren, Sylvia; Roose, Marit; Venema, Sandra; Germeraad, Evelien; Engelsma, Marc; Heutink, Rene
EPI2018092	NP	Netherlands	2022-Mar-28	EPI_ISL_12069978	A/greylag goose/Netherlands/22006190-002/2022	Wageningen Bioveterinary Research	Wageningen Bioveterinary Research	Beerens, Nancy; Harders, Frank; Pritz-Verschuren, Sylvia; Roose, Marit; Venema, Sandra; Germeraad, Evelien; Engelsma, Marc; Heutink, Rene
EPI2018093	NS	Netherlands	2022-Mar-28	EPI_ISL_12069978	A/greylag goose/Netherlands/22006190-002/2022	Wageningen Bioveterinary Research	Wageningen Bioveterinary Research	Beerens, Nancy; Harders, Frank; Pritz-Verschuren, Sylvia; Roose, Marit; Venema, Sandra; Germeraad, Evelien; Engelsma, Marc; Heutink, Rene
EPI2018094	MP	Netherlands	2022-Mar-28	EPI_ISL_12069978	A/greylag goose/Netherlands/22006190-002/2022	Wageningen Bioveterinary Research	Wageningen Bioveterinary Research	Beerens, Nancy; Harders, Frank; Pritz-Verschuren, Sylvia; Roose, Marit; Venema, Sandra; Germeraad, Evelien; Engelsma, Marc; Heutink, Rene
EPI1963898	NP	United Kingdom	2021-Oct-30	EPI_ISL_9029965	A/Greylag_goose/England/054503/2021	Animal and Plant Health Agency (APHA)	Animal and Plant Health Agency (APHA)
EPI1963899	NS	United Kingdom	2021-Oct-30	EPI_ISL_9029965	A/Greylag_goose/England/054503/2021	Animal and Plant Health Agency (APHA)	Animal and Plant Health Agency (APHA)
EPI1963900	MP	United Kingdom	2021-Oct-30	EPI_ISL_9029965	A/Greylag_goose/England/054503/2021	Animal and Plant Health Agency (APHA)	Animal and Plant Health Agency (APHA)
EPI1963901	PA	United Kingdom	2021-Oct-30	EPI_ISL_9029965	A/Greylag_goose/England/054503/2021	Animal and Plant Health Agency (APHA)	Animal and Plant Health Agency (APHA)
EPI1963902	PB2	United Kingdom	2021-Oct-30	EPI_ISL_9029965	A/Greylag_goose/England/054503/2021	Animal and Plant Health Agency (APHA)	Animal and Plant Health Agency (APHA)
EPI1963903	PB1	United Kingdom	2021-Oct-30	EPI_ISL_9029965	A/Greylag_goose/England/054503/2021	Animal and Plant Health Agency (APHA)	Animal and Plant Health Agency (APHA)
EPI1963904	NA	United Kingdom	2021-Oct-30	EPI_ISL_9029965	A/Greylag_goose/England/054503/2021	Animal and Plant Health Agency (APHA)	Animal and Plant Health Agency (APHA)
EPI1963905	HA	United Kingdom	2021-Oct-30	EPI_ISL_9029965	A/Greylag_goose/England/054503/2021	Animal and Plant Health Agency (APHA)	Animal and Plant Health Agency (APHA)
EPI1929967	NS	Netherlands	2021-Oct-31	EPI_ISL_6761000	A/greylag goose/Netherlands/21037809-001/2021	Wageningen Bioveterinary Research	Wageningen Bioveterinary Research	Beerens, Nancy; Harders, Frank; Pritz-Verschuren, Sylvia; Roose, Marit; Germeraad, Evelien; Engelsma, Marc; Heutink, Rene
EPI1929968	MP	Netherlands	2021-Oct-31	EPI_ISL_6761000	A/greylag goose/Netherlands/21037809-001/2021	Wageningen Bioveterinary Research	Wageningen Bioveterinary Research	Beerens, Nancy; Harders, Frank; Pritz-Verschuren, Sylvia; Roose, Marit; Germeraad, Evelien; Engelsma, Marc; Heutink, Rene
EPI1929969	NA	Netherlands	2021-Oct-31	EPI_ISL_6761000	A/greylag goose/Netherlands/21037809-001/2021	Wageningen Bioveterinary Research	Wageningen Bioveterinary Research	Beerens, Nancy; Harders, Frank; Pritz-Verschuren, Sylvia; Roose, Marit; Germeraad, Evelien; Engelsma, Marc; Heutink, Rene
EPI1929970	NP	Netherlands	2021-Oct-31	EPI_ISL_6761000	A/greylag goose/Netherlands/21037809-001/2021	Wageningen Bioveterinary Research	Wageningen Bioveterinary Research	Beerens, Nancy; Harders, Frank; Pritz-Verschuren, Sylvia; Roose, Marit; Germeraad, Evelien; Engelsma, Marc; Heutink, Rene
EPI1929971	HA	Netherlands	2021-Oct-31	EPI_ISL_6761000	A/greylag goose/Netherlands/21037809-001/2021	Wageningen Bioveterinary Research	Wageningen Bioveterinary Research	Beerens, Nancy; Harders, Frank; Pritz-Verschuren, Sylvia; Roose, Marit; Germeraad, Evelien; Engelsma, Marc; Heutink, Rene
EPI1929972	PA	Netherlands	2021-Oct-31	EPI_ISL_6761000	A/greylag goose/Netherlands/21037809-001/2021	Wageningen Bioveterinary Research	Wageningen Bioveterinary Research	Beerens, Nancy; Harders, Frank; Pritz-Verschuren, Sylvia; Roose, Marit; Germeraad, Evelien; Engelsma, Marc; Heutink, Rene
EPI1929973	PB1	Netherlands	2021-Oct-31	EPI_ISL_6761000	A/greylag goose/Netherlands/21037809-001/2021	Wageningen Bioveterinary Research	Wageningen Bioveterinary Research	Beerens, Nancy; Harders, Frank; Pritz-Verschuren, Sylvia; Roose, Marit; Germeraad, Evelien; Engelsma, Marc; Heutink, Rene
EPI1929974	PB2	Netherlands	2021-Oct-31	EPI_ISL_6761000	A/greylag goose/Netherlands/21037809-001/2021	Wageningen Bioveterinary Research	Wageningen Bioveterinary Research	Beerens, Nancy; Harders, Frank; Pritz-Verschuren, Sylvia; Roose, Marit; Germeraad, Evelien; Engelsma, Marc; Heutink, Rene
EPI2141647	NP	Italy	2022-Jan-05	EPI_ISL_14761291	A/guinea_fowl/Italy/22VIR205-4/2022	Istituto Zooprofilattico Sperimentale delle Venezie, EU/OIE/Reference Laboratory and FAO Reference Centre for AI and ND	Istituto Zooprofilattico Sperimentale delle Venezie	Barbierato, G.; Zecchin, B.; Fusaro, A.; Schivo, A.; Salviato, A.; Palumbo, E.; Giussani, E.; Pastori, A.; Monne, I.; Terregino, C.
EPI2141649	NS	Italy	2022-Jan-05	EPI_ISL_14761291	A/guinea_fowl/Italy/22VIR205-4/2022	Istituto Zooprofilattico Sperimentale delle Venezie, EU/OIE/Reference Laboratory and FAO Reference Centre for AI and ND	Istituto Zooprofilattico Sperimentale delle Venezie	Barbierato, G.; Zecchin, B.; Fusaro, A.; Schivo, A.; Salviato, A.; Palumbo, E.; Giussani, E.; Pastori, A.; Monne, I.; Terregino, C.
EPI2141650	MP	Italy	2022-Jan-05	EPI_ISL_14761291	A/guinea_fowl/Italy/22VIR205-4/2022	Istituto Zooprofilattico Sperimentale delle Venezie, EU/OIE/Reference Laboratory and FAO Reference Centre for AI and ND	Istituto Zooprofilattico Sperimentale delle Venezie	Barbierato, G.; Zecchin, B.; Fusaro, A.; Schivo, A.; Salviato, A.; Palumbo, E.; Giussani, E.; Pastori, A.; Monne, I.; Terregino, C.
EPI2141651	PA	Italy	2022-Jan-05	EPI_ISL_14761291	A/guinea_fowl/Italy/22VIR205-4/2022	Istituto Zooprofilattico Sperimentale delle Venezie, EU/OIE/Reference Laboratory and FAO Reference Centre for AI and ND	Istituto Zooprofilattico Sperimentale delle Venezie	Barbierato, G.; Zecchin, B.; Fusaro, A.; Schivo, A.; Salviato, A.; Palumbo, E.; Giussani, E.; Pastori, A.; Monne, I.; Terregino, C.
EPI2141654	NA	Italy	2022-Jan-05	EPI_ISL_14761291	A/guinea_fowl/Italy/22VIR205-4/2022	Istituto Zooprofilattico Sperimentale delle Venezie, EU/OIE/Reference Laboratory and FAO Reference Centre for AI and ND	Istituto Zooprofilattico Sperimentale delle Venezie	Barbierato, G.; Zecchin, B.; Fusaro, A.; Schivo, A.; Salviato, A.; Palumbo, E.; Giussani, E.; Pastori, A.; Monne, I.; Terregino, C.
EPI2141655	HA	Italy	2022-Jan-05	EPI_ISL_14761291	A/guinea_fowl/Italy/22VIR205-4/2022	Istituto Zooprofilattico Sperimentale delle Venezie, EU/OIE/Reference Laboratory and FAO Reference Centre for AI and ND	Istituto Zooprofilattico Sperimentale delle Venezie	Barbierato, G.; Zecchin, B.; Fusaro, A.; Schivo, A.; Salviato, A.; Palumbo, E.; Giussani, E.; Pastori, A.; Monne, I.; Terregino, C.
EPI2141652	PB2	Italy	2022-Jan-05	EPI_ISL_14761291	A/guinea_fowl/Italy/22VIR205-4/2022	Istituto Zooprofilattico Sperimentale delle Venezie, EU/OIE/Reference Laboratory and FAO Reference Centre for AI and ND	Istituto Zooprofilattico Sperimentale delle Venezie	Barbierato, G.; Zecchin, B.; Fusaro, A.; Schivo, A.; Salviato, A.; Palumbo, E.; Giussani, E.; Pastori, A.; Monne, I.; Terregino, C.
EPI2141653	PB1	Italy	2022-Jan-05	EPI_ISL_14761291	A/guinea_fowl/Italy/22VIR205-4/2022	Istituto Zooprofilattico Sperimentale delle Venezie, EU/OIE/Reference Laboratory and FAO Reference Centre for AI and ND	Istituto Zooprofilattico Sperimentale delle Venezie	Barbierato, G.; Zecchin, B.; Fusaro, A.; Schivo, A.; Salviato, A.; Palumbo, E.; Giussani, E.; Pastori, A.; Monne, I.; Terregino, C.
EPI2141200	NP	Italy	2021-Dec-16	EPI_ISL_14760762	A/guinea_fowl/Italy/21VIR11383-1/2021	Istituto Zooprofilattico Sperimentale delle Venezie, EU/OIE/Reference Laboratory and FAO Reference Centre for AI and ND	Istituto Zooprofilattico Sperimentale delle Venezie	Barbierato, G.; Zecchin, B.; Fusaro, A.; Schivo, A.; Salviato, A.; Palumbo, E.; Giussani, E.; Pastori, A.; Monne, I.; Terregino, C.
EPI2141201	NS	Italy	2021-Dec-16	EPI_ISL_14760762	A/guinea_fowl/Italy/21VIR11383-1/2021	Istituto Zooprofilattico Sperimentale delle Venezie, EU/OIE/Reference Laboratory and FAO Reference Centre for AI and ND	Istituto Zooprofilattico Sperimentale delle Venezie	Barbierato, G.; Zecchin, B.; Fusaro, A.; Schivo, A.; Salviato, A.; Palumbo, E.; Giussani, E.; Pastori, A.; Monne, I.; Terregino, C.
EPI2141202	MP	Italy	2021-Dec-16	EPI_ISL_14760762	A/guinea_fowl/Italy/21VIR11383-1/2021	Istituto Zooprofilattico Sperimentale delle Venezie, EU/OIE/Reference Laboratory and FAO Reference Centre for AI and ND	Istituto Zooprofilattico Sperimentale delle Venezie	Barbierato, G.; Zecchin, B.; Fusaro, A.; Schivo, A.; Salviato, A.; Palumbo, E.; Giussani, E.; Pastori, A.; Monne, I.; Terregino, C.
EPI2141203	PA	Italy	2021-Dec-16	EPI_ISL_14760762	A/guinea_fowl/Italy/21VIR11383-1/2021	Istituto Zooprofilattico Sperimentale delle Venezie, EU/OIE/Reference Laboratory and FAO Reference Centre for AI and ND	Istituto Zooprofilattico Sperimentale delle Venezie	Barbierato, G.; Zecchin, B.; Fusaro, A.; Schivo, A.; Salviato, A.; Palumbo, E.; Giussani, E.; Pastori, A.; Monne, I.; Terregino, C.
EPI2141206	NA	Italy	2021-Dec-16	EPI_ISL_14760762	A/guinea_fowl/Italy/21VIR11383-1/2021	Istituto Zooprofilattico Sperimentale delle Venezie, EU/OIE/Reference Laboratory and FAO Reference Centre for AI and ND	Istituto Zooprofilattico Sperimentale delle Venezie	Barbierato, G.; Zecchin, B.; Fusaro, A.; Schivo, A.; Salviato, A.; Palumbo, E.; Giussani, E.; Pastori, A.; Monne, I.; Terregino, C.
EPI2141208	HA	Italy	2021-Dec-16	EPI_ISL_14760762	A/guinea_fowl/Italy/21VIR11383-1/2021	Istituto Zooprofilattico Sperimentale delle Venezie, EU/OIE/Reference Laboratory and FAO Reference Centre for AI and ND	Istituto Zooprofilattico Sperimentale delle Venezie	Barbierato, G.; Zecchin, B.; Fusaro, A.; Schivo, A.; Salviato, A.; Palumbo, E.; Giussani, E.; Pastori, A.; Monne, I.; Terregino, C.
EPI2141204	PB2	Italy	2021-Dec-16	EPI_ISL_14760762	A/guinea_fowl/Italy/21VIR11383-1/2021	Istituto Zooprofilattico Sperimentale delle Venezie, EU/OIE/Reference Laboratory and FAO Reference Centre for AI and ND	Istituto Zooprofilattico Sperimentale delle Venezie	Barbierato, G.; Zecchin, B.; Fusaro, A.; Schivo, A.; Salviato, A.; Palumbo, E.; Giussani, E.; Pastori, A.; Monne, I.; Terregino, C.
EPI2141205	PB1	Italy	2021-Dec-16	EPI_ISL_14760762	A/guinea_fowl/Italy/21VIR11383-1/2021	Istituto Zooprofilattico Sperimentale delle Venezie, EU/OIE/Reference Laboratory and FAO Reference Centre for AI and ND	Istituto Zooprofilattico Sperimentale delle Venezie	Barbierato, G.; Zecchin, B.; Fusaro, A.; Schivo, A.; Salviato, A.; Palumbo, E.; Giussani, E.; Pastori, A.; Monne, I.; Terregino, C.
EPI2141083	PB2	Italy	2021-Dec-14	EPI_ISL_14760745	A/guinea_fowl/Italy/21VIR11298/2021	Istituto Zooprofilattico Sperimentale delle Venezie, EU/OIE/Reference Laboratory and FAO Reference Centre for AI and ND	Istituto Zooprofilattico Sperimentale delle Venezie	Barbierato, G.; Zecchin, B.; Fusaro, A.; Schivo, A.; Salviato, A.; Palumbo, E.; Giussani, E.; Pastori, A.; Monne, I.; Terregino, C.
EPI2141084	PB1	Italy	2021-Dec-14	EPI_ISL_14760745	A/guinea_fowl/Italy/21VIR11298/2021	Istituto Zooprofilattico Sperimentale delle Venezie, EU/OIE/Reference Laboratory and FAO Reference Centre for AI and ND	Istituto Zooprofilattico Sperimentale delle Venezie	Barbierato, G.; Zecchin, B.; Fusaro, A.; Schivo, A.; Salviato, A.; Palumbo, E.; Giussani, E.; Pastori, A.; Monne, I.; Terregino, C.
EPI2141078	NP	Italy	2021-Dec-14	EPI_ISL_14760745	A/guinea_fowl/Italy/21VIR11298/2021	Istituto Zooprofilattico Sperimentale delle Venezie, EU/OIE/Reference Laboratory and FAO Reference Centre for AI and ND	Istituto Zooprofilattico Sperimentale delle Venezie	Barbierato, G.; Zecchin, B.; Fusaro, A.; Schivo, A.; Salviato, A.; Palumbo, E.; Giussani, E.; Pastori, A.; Monne, I.; Terregino, C.
EPI2141079	NS	Italy	2021-Dec-14	EPI_ISL_14760745	A/guinea_fowl/Italy/21VIR11298/2021	Istituto Zooprofilattico Sperimentale delle Venezie, EU/OIE/Reference Laboratory and FAO Reference Centre for AI and ND	Istituto Zooprofilattico Sperimentale delle Venezie	Barbierato, G.; Zecchin, B.; Fusaro, A.; Schivo, A.; Salviato, A.; Palumbo, E.; Giussani, E.; Pastori, A.; Monne, I.; Terregino, C.
EPI2141080	MP	Italy	2021-Dec-14	EPI_ISL_14760745	A/guinea_fowl/Italy/21VIR11298/2021	Istituto Zooprofilattico Sperimentale delle Venezie, EU/OIE/Reference Laboratory and FAO Reference Centre for AI and ND	Istituto Zooprofilattico Sperimentale delle Venezie	Barbierato, G.; Zecchin, B.; Fusaro, A.; Schivo, A.; Salviato, A.; Palumbo, E.; Giussani, E.; Pastori, A.; Monne, I.; Terregino, C.
EPI2141082	PA	Italy	2021-Dec-14	EPI_ISL_14760745	A/guinea_fowl/Italy/21VIR11298/2021	Istituto Zooprofilattico Sperimentale delle Venezie, EU/OIE/Reference Laboratory and FAO Reference Centre for AI and ND	Istituto Zooprofilattico Sperimentale delle Venezie	Barbierato, G.; Zecchin, B.; Fusaro, A.; Schivo, A.; Salviato, A.; Palumbo, E.; Giussani, E.; Pastori, A.; Monne, I.; Terregino, C.
EPI2141085	NA	Italy	2021-Dec-14	EPI_ISL_14760745	A/guinea_fowl/Italy/21VIR11298/2021	Istituto Zooprofilattico Sperimentale delle Venezie, EU/OIE/Reference Laboratory and FAO Reference Centre for AI and ND	Istituto Zooprofilattico Sperimentale delle Venezie	Barbierato, G.; Zecchin, B.; Fusaro, A.; Schivo, A.; Salviato, A.; Palumbo, E.; Giussani, E.; Pastori, A.; Monne, I.; Terregino, C.
EPI2141086	HA	Italy	2021-Dec-14	EPI_ISL_14760745	A/guinea_fowl/Italy/21VIR11298/2021	Istituto Zooprofilattico Sperimentale delle Venezie, EU/OIE/Reference Laboratory and FAO Reference Centre for AI and ND	Istituto Zooprofilattico Sperimentale delle Venezie	Barbierato, G.; Zecchin, B.; Fusaro, A.; Schivo, A.; Salviato, A.; Palumbo, E.; Giussani, E.; Pastori, A.; Monne, I.; Terregino, C.
EPI2140152	PB2	Italy	2021-Nov-26	EPI_ISL_14760638	A/guinea_fowl/Italy/21VIR10351/2021	Istituto Zooprofilattico Sperimentale delle Venezie, EU/OIE/Reference Laboratory and FAO Reference Centre for AI and ND	Istituto Zooprofilattico Sperimentale delle Venezie	Barbierato, G.; Zecchin, B.; Fusaro, A.; Schivo, A.; Salviato, A.; Palumbo, E.; Giussani, E.; Pastori, A.; Monne, I.; Terregino, C.
EPI2140153	PB1	Italy	2021-Nov-26	EPI_ISL_14760638	A/guinea_fowl/Italy/21VIR10351/2021	Istituto Zooprofilattico Sperimentale delle Venezie, EU/OIE/Reference Laboratory and FAO Reference Centre for AI and ND	Istituto Zooprofilattico Sperimentale delle Venezie	Barbierato, G.; Zecchin, B.; Fusaro, A.; Schivo, A.; Salviato, A.; Palumbo, E.; Giussani, E.; Pastori, A.; Monne, I.; Terregino, C.
EPI2140148	NP	Italy	2021-Nov-26	EPI_ISL_14760638	A/guinea_fowl/Italy/21VIR10351/2021	Istituto Zooprofilattico Sperimentale delle Venezie, EU/OIE/Reference Laboratory and FAO Reference Centre for AI and ND	Istituto Zooprofilattico Sperimentale delle Venezie	Barbierato, G.; Zecchin, B.; Fusaro, A.; Schivo, A.; Salviato, A.; Palumbo, E.; Giussani, E.; Pastori, A.; Monne, I.; Terregino, C.
EPI2140149	NS	Italy	2021-Nov-26	EPI_ISL_14760638	A/guinea_fowl/Italy/21VIR10351/2021	Istituto Zooprofilattico Sperimentale delle Venezie, EU/OIE/Reference Laboratory and FAO Reference Centre for AI and ND	Istituto Zooprofilattico Sperimentale delle Venezie	Barbierato, G.; Zecchin, B.; Fusaro, A.; Schivo, A.; Salviato, A.; Palumbo, E.; Giussani, E.; Pastori, A.; Monne, I.; Terregino, C.
EPI2140150	MP	Italy	2021-Nov-26	EPI_ISL_14760638	A/guinea_fowl/Italy/21VIR10351/2021	Istituto Zooprofilattico Sperimentale delle Venezie, EU/OIE/Reference Laboratory and FAO Reference Centre for AI and ND	Istituto Zooprofilattico Sperimentale delle Venezie	Barbierato, G.; Zecchin, B.; Fusaro, A.; Schivo, A.; Salviato, A.; Palumbo, E.; Giussani, E.; Pastori, A.; Monne, I.; Terregino, C.
EPI2140151	PA	Italy	2021-Nov-26	EPI_ISL_14760638	A/guinea_fowl/Italy/21VIR10351/2021	Istituto Zooprofilattico Sperimentale delle Venezie, EU/OIE/Reference Laboratory and FAO Reference Centre for AI and ND	Istituto Zooprofilattico Sperimentale delle Venezie	Barbierato, G.; Zecchin, B.; Fusaro, A.; Schivo, A.; Salviato, A.; Palumbo, E.; Giussani, E.; Pastori, A.; Monne, I.; Terregino, C.
EPI2140154	NA	Italy	2021-Nov-26	EPI_ISL_14760638	A/guinea_fowl/Italy/21VIR10351/2021	Istituto Zooprofilattico Sperimentale delle Venezie, EU/OIE/Reference Laboratory and FAO Reference Centre for AI and ND	Istituto Zooprofilattico Sperimentale delle Venezie	Barbierato, G.; Zecchin, B.; Fusaro, A.; Schivo, A.; Salviato, A.; Palumbo, E.; Giussani, E.; Pastori, A.; Monne, I.; Terregino, C.
EPI2140155	HA	Italy	2021-Nov-26	EPI_ISL_14760638	A/guinea_fowl/Italy/21VIR10351/2021	Istituto Zooprofilattico Sperimentale delle Venezie, EU/OIE/Reference Laboratory and FAO Reference Centre for AI and ND	Istituto Zooprofilattico Sperimentale delle Venezie	Barbierato, G.; Zecchin, B.; Fusaro, A.; Schivo, A.; Salviato, A.; Palumbo, E.; Giussani, E.; Pastori, A.; Monne, I.; Terregino, C.
EPI2140108	NP	Italy	2021-Nov-24	EPI_ISL_14760633	A/Guinea_fowl/Italy/21VIR10231/2021	Istituto Zooprofilattico Sperimentale delle Venezie, EU/OIE/Reference Laboratory and FAO Reference Centre for AI and ND	Istituto Zooprofilattico Sperimentale delle Venezie	Barbierato, G.; Zecchin, B.; Fusaro, A.; Schivo, A.; Salviato, A.; Palumbo, E.; Giussani, E.; Pastori, A.; Monne, I.; Terregino, C.
EPI2140109	NS	Italy	2021-Nov-24	EPI_ISL_14760633	A/Guinea_fowl/Italy/21VIR10231/2021	Istituto Zooprofilattico Sperimentale delle Venezie, EU/OIE/Reference Laboratory and FAO Reference Centre for AI and ND	Istituto Zooprofilattico Sperimentale delle Venezie	Barbierato, G.; Zecchin, B.; Fusaro, A.; Schivo, A.; Salviato, A.; Palumbo, E.; Giussani, E.; Pastori, A.; Monne, I.; Terregino, C.
EPI2140110	MP	Italy	2021-Nov-24	EPI_ISL_14760633	A/Guinea_fowl/Italy/21VIR10231/2021	Istituto Zooprofilattico Sperimentale delle Venezie, EU/OIE/Reference Laboratory and FAO Reference Centre for AI and ND	Istituto Zooprofilattico Sperimentale delle Venezie	Barbierato, G.; Zecchin, B.; Fusaro, A.; Schivo, A.; Salviato, A.; Palumbo, E.; Giussani, E.; Pastori, A.; Monne, I.; Terregino, C.
EPI2140111	PA	Italy	2021-Nov-24	EPI_ISL_14760633	A/Guinea_fowl/Italy/21VIR10231/2021	Istituto Zooprofilattico Sperimentale delle Venezie, EU/OIE/Reference Laboratory and FAO Reference Centre for AI and ND	Istituto Zooprofilattico Sperimentale delle Venezie	Barbierato, G.; Zecchin, B.; Fusaro, A.; Schivo, A.; Salviato, A.; Palumbo, E.; Giussani, E.; Pastori, A.; Monne, I.; Terregino, C.
EPI2140112	PB2	Italy	2021-Nov-24	EPI_ISL_14760633	A/Guinea_fowl/Italy/21VIR10231/2021	Istituto Zooprofilattico Sperimentale delle Venezie, EU/OIE/Reference Laboratory and FAO Reference Centre for AI and ND	Istituto Zooprofilattico Sperimentale delle Venezie	Barbierato, G.; Zecchin, B.; Fusaro, A.; Schivo, A.; Salviato, A.; Palumbo, E.; Giussani, E.; Pastori, A.; Monne, I.; Terregino, C.
EPI2140113	PB1	Italy	2021-Nov-24	EPI_ISL_14760633	A/Guinea_fowl/Italy/21VIR10231/2021	Istituto Zooprofilattico Sperimentale delle Venezie, EU/OIE/Reference Laboratory and FAO Reference Centre for AI and ND	Istituto Zooprofilattico Sperimentale delle Venezie	Barbierato, G.; Zecchin, B.; Fusaro, A.; Schivo, A.; Salviato, A.; Palumbo, E.; Giussani, E.; Pastori, A.; Monne, I.; Terregino, C.
EPI2140114	NA	Italy	2021-Nov-24	EPI_ISL_14760633	A/Guinea_fowl/Italy/21VIR10231/2021	Istituto Zooprofilattico Sperimentale delle Venezie, EU/OIE/Reference Laboratory and FAO Reference Centre for AI and ND	Istituto Zooprofilattico Sperimentale delle Venezie	Barbierato, G.; Zecchin, B.; Fusaro, A.; Schivo, A.; Salviato, A.; Palumbo, E.; Giussani, E.; Pastori, A.; Monne, I.; Terregino, C.
EPI2140115	HA	Italy	2021-Nov-24	EPI_ISL_14760633	A/Guinea_fowl/Italy/21VIR10231/2021	Istituto Zooprofilattico Sperimentale delle Venezie, EU/OIE/Reference Laboratory and FAO Reference Centre for AI and ND	Istituto Zooprofilattico Sperimentale delle Venezie	Barbierato, G.; Zecchin, B.; Fusaro, A.; Schivo, A.; Salviato, A.; Palumbo, E.; Giussani, E.; Pastori, A.; Monne, I.; Terregino, C.
EPI2140100	NP	Italy	2021-Nov-24	EPI_ISL_14760632	A/Guinea_fowl/Italy/21VIR10216/2021	Istituto Zooprofilattico Sperimentale delle Venezie, EU/OIE/Reference Laboratory and FAO Reference Centre for AI and ND	Istituto Zooprofilattico Sperimentale delle Venezie	Barbierato, G.; Zecchin, B.; Fusaro, A.; Schivo, A.; Salviato, A.; Palumbo, E.; Giussani, E.; Pastori, A.; Monne, I.; Terregino, C.
EPI2140101	NS	Italy	2021-Nov-24	EPI_ISL_14760632	A/Guinea_fowl/Italy/21VIR10216/2021	Istituto Zooprofilattico Sperimentale delle Venezie, EU/OIE/Reference Laboratory and FAO Reference Centre for AI and ND	Istituto Zooprofilattico Sperimentale delle Venezie	Barbierato, G.; Zecchin, B.; Fusaro, A.; Schivo, A.; Salviato, A.; Palumbo, E.; Giussani, E.; Pastori, A.; Monne, I.; Terregino, C.
EPI2140102	MP	Italy	2021-Nov-24	EPI_ISL_14760632	A/Guinea_fowl/Italy/21VIR10216/2021	Istituto Zooprofilattico Sperimentale delle Venezie, EU/OIE/Reference Laboratory and FAO Reference Centre for AI and ND	Istituto Zooprofilattico Sperimentale delle Venezie	Barbierato, G.; Zecchin, B.; Fusaro, A.; Schivo, A.; Salviato, A.; Palumbo, E.; Giussani, E.; Pastori, A.; Monne, I.; Terregino, C.
EPI2140103	PA	Italy	2021-Nov-24	EPI_ISL_14760632	A/Guinea_fowl/Italy/21VIR10216/2021	Istituto Zooprofilattico Sperimentale delle Venezie, EU/OIE/Reference Laboratory and FAO Reference Centre for AI and ND	Istituto Zooprofilattico Sperimentale delle Venezie	Barbierato, G.; Zecchin, B.; Fusaro, A.; Schivo, A.; Salviato, A.; Palumbo, E.; Giussani, E.; Pastori, A.; Monne, I.; Terregino, C.
EPI2140106	NA	Italy	2021-Nov-24	EPI_ISL_14760632	A/Guinea_fowl/Italy/21VIR10216/2021	Istituto Zooprofilattico Sperimentale delle Venezie, EU/OIE/Reference Laboratory and FAO Reference Centre for AI and ND	Istituto Zooprofilattico Sperimentale delle Venezie	Barbierato, G.; Zecchin, B.; Fusaro, A.; Schivo, A.; Salviato, A.; Palumbo, E.; Giussani, E.; Pastori, A.; Monne, I.; Terregino, C.
EPI2140107	HA	Italy	2021-Nov-24	EPI_ISL_14760632	A/Guinea_fowl/Italy/21VIR10216/2021	Istituto Zooprofilattico Sperimentale delle Venezie, EU/OIE/Reference Laboratory and FAO Reference Centre for AI and ND	Istituto Zooprofilattico Sperimentale delle Venezie	Barbierato, G.; Zecchin, B.; Fusaro, A.; Schivo, A.; Salviato, A.; Palumbo, E.; Giussani, E.; Pastori, A.; Monne, I.; Terregino, C.
EPI2140104	PB2	Italy	2021-Nov-24	EPI_ISL_14760632	A/Guinea_fowl/Italy/21VIR10216/2021	Istituto Zooprofilattico Sperimentale delle Venezie, EU/OIE/Reference Laboratory and FAO Reference Centre for AI and ND	Istituto Zooprofilattico Sperimentale delle Venezie	Barbierato, G.; Zecchin, B.; Fusaro, A.; Schivo, A.; Salviato, A.; Palumbo, E.; Giussani, E.; Pastori, A.; Monne, I.; Terregino, C.
EPI2140105	PB1	Italy	2021-Nov-24	EPI_ISL_14760632	A/Guinea_fowl/Italy/21VIR10216/2021	Istituto Zooprofilattico Sperimentale delle Venezie, EU/OIE/Reference Laboratory and FAO Reference Centre for AI and ND	Istituto Zooprofilattico Sperimentale delle Venezie	Barbierato, G.; Zecchin, B.; Fusaro, A.; Schivo, A.; Salviato, A.; Palumbo, E.; Giussani, E.; Pastori, A.; Monne, I.; Terregino, C.
EPI1963377	NP	United Kingdom	2021-Nov-01	EPI_ISL_9012694	A/guineafowl/Scotland/054471/2021	Animal and Plant Health Agency (APHA)	Animal and Plant Health Agency (APHA)
EPI1963378	NS	United Kingdom	2021-Nov-01	EPI_ISL_9012694	A/guineafowl/Scotland/054471/2021	Animal and Plant Health Agency (APHA)	Animal and Plant Health Agency (APHA)
EPI1963379	MP	United Kingdom	2021-Nov-01	EPI_ISL_9012694	A/guineafowl/Scotland/054471/2021	Animal and Plant Health Agency (APHA)	Animal and Plant Health Agency (APHA)
EPI1963380	PA	United Kingdom	2021-Nov-01	EPI_ISL_9012694	A/guineafowl/Scotland/054471/2021	Animal and Plant Health Agency (APHA)	Animal and Plant Health Agency (APHA)
EPI1963381	PB2	United Kingdom	2021-Nov-01	EPI_ISL_9012694	A/guineafowl/Scotland/054471/2021	Animal and Plant Health Agency (APHA)	Animal and Plant Health Agency (APHA)
EPI1963382	PB1	United Kingdom	2021-Nov-01	EPI_ISL_9012694	A/guineafowl/Scotland/054471/2021	Animal and Plant Health Agency (APHA)	Animal and Plant Health Agency (APHA)
EPI1963383	NA	United Kingdom	2021-Nov-01	EPI_ISL_9012694	A/guineafowl/Scotland/054471/2021	Animal and Plant Health Agency (APHA)	Animal and Plant Health Agency (APHA)
EPI1963384	HA	United Kingdom	2021-Nov-01	EPI_ISL_9012694	A/guineafowl/Scotland/054471/2021	Animal and Plant Health Agency (APHA)	Animal and Plant Health Agency (APHA)
EPI2078351	PB2	France	2022-May-11	EPI_ISL_13519451	A/gull/France/22P015977/2022	Anses (Ploufragan-Plouzané)	ANSES Agence Nationale De Securite Sanitaire De L’alimentation
EPI2078352	PB1	France	2022-May-11	EPI_ISL_13519451	A/gull/France/22P015977/2022	Anses (Ploufragan-Plouzané)	ANSES Agence Nationale De Securite Sanitaire De L’alimentation
EPI2078353	PA	France	2022-May-11	EPI_ISL_13519451	A/gull/France/22P015977/2022	Anses (Ploufragan-Plouzané)	ANSES Agence Nationale De Securite Sanitaire De L’alimentation
EPI2078357	MP	France	2022-May-11	EPI_ISL_13519451	A/gull/France/22P015977/2022	Anses (Ploufragan-Plouzané)	ANSES Agence Nationale De Securite Sanitaire De L’alimentation
EPI2078354	HA	France	2022-May-11	EPI_ISL_13519451	A/gull/France/22P015977/2022	Anses (Ploufragan-Plouzané)	ANSES Agence Nationale De Securite Sanitaire De L’alimentation
EPI2078356	NA	France	2022-May-11	EPI_ISL_13519451	A/gull/France/22P015977/2022	Anses (Ploufragan-Plouzané)	ANSES Agence Nationale De Securite Sanitaire De L’alimentation
EPI2078355	NP	France	2022-May-11	EPI_ISL_13519451	A/gull/France/22P015977/2022	Anses (Ploufragan-Plouzané)	ANSES Agence Nationale De Securite Sanitaire De L’alimentation
EPI2078358	NS	France	2022-May-11	EPI_ISL_13519451	A/gull/France/22P015977/2022	Anses (Ploufragan-Plouzané)	ANSES Agence Nationale De Securite Sanitaire De L’alimentation
EPI2129826	NA	Belgium	2022-Jul-08	EPI_ISL_14494351	A/Larus_argentatus/Belgium/9013_0001/2022	Sciensano - Animal Infectious Diseases	Sciensano, Department of Animal Infectious Diseases	Van Borm, Steven; Mathijs, Elisabeth; Roupie, Virginie; Lambrecht, Benedicte; Steensels, Mieke
EPI2129828	NS	Belgium	2022-Jul-08	EPI_ISL_14494351	A/Larus_argentatus/Belgium/9013_0001/2022	Sciensano - Animal Infectious Diseases	Sciensano, Department of Animal Infectious Diseases	Van Borm, Steven; Mathijs, Elisabeth; Roupie, Virginie; Lambrecht, Benedicte; Steensels, Mieke
EPI2129822	PB1	Belgium	2022-Jul-08	EPI_ISL_14494351	A/Larus_argentatus/Belgium/9013_0001/2022	Sciensano - Animal Infectious Diseases	Sciensano, Department of Animal Infectious Diseases	Van Borm, Steven; Mathijs, Elisabeth; Roupie, Virginie; Lambrecht, Benedicte; Steensels, Mieke
EPI2129823	PA	Belgium	2022-Jul-08	EPI_ISL_14494351	A/Larus_argentatus/Belgium/9013_0001/2022	Sciensano - Animal Infectious Diseases	Sciensano, Department of Animal Infectious Diseases	Van Borm, Steven; Mathijs, Elisabeth; Roupie, Virginie; Lambrecht, Benedicte; Steensels, Mieke
EPI2129824	HA	Belgium	2022-Jul-08	EPI_ISL_14494351	A/Larus_argentatus/Belgium/9013_0001/2022	Sciensano - Animal Infectious Diseases	Sciensano, Department of Animal Infectious Diseases	Van Borm, Steven; Mathijs, Elisabeth; Roupie, Virginie; Lambrecht, Benedicte; Steensels, Mieke
EPI2129825	NP	Belgium	2022-Jul-08	EPI_ISL_14494351	A/Larus_argentatus/Belgium/9013_0001/2022	Sciensano - Animal Infectious Diseases	Sciensano, Department of Animal Infectious Diseases	Van Borm, Steven; Mathijs, Elisabeth; Roupie, Virginie; Lambrecht, Benedicte; Steensels, Mieke
EPI2129827	MP	Belgium	2022-Jul-08	EPI_ISL_14494351	A/Larus_argentatus/Belgium/9013_0001/2022	Sciensano - Animal Infectious Diseases	Sciensano, Department of Animal Infectious Diseases	Van Borm, Steven; Mathijs, Elisabeth; Roupie, Virginie; Lambrecht, Benedicte; Steensels, Mieke
EPI2129821	PB2	Belgium	2022-Jul-08	EPI_ISL_14494351	A/Larus_argentatus/Belgium/9013_0001/2022	Sciensano - Animal Infectious Diseases	Sciensano, Department of Animal Infectious Diseases	Van Borm, Steven; Mathijs, Elisabeth; Roupie, Virginie; Lambrecht, Benedicte; Steensels, Mieke
EPI1925361	PB2	Netherlands	2021-Oct-25	EPI_ISL_5945412	A/European Herring Gull/Netherlands/21037412-002/2021	Wageningen Bioveterinary Research	Wageningen Bioveterinary Research	Beerens, Nancy; Harders, Frank; Pritz-Verschuren, Sylvia; Roose, Marit; Germeraad, Evelien; Engelsma, Marc; Heutink, Rene
EPI1925363	PA	Netherlands	2021-Oct-25	EPI_ISL_5945412	A/European Herring Gull/Netherlands/21037412-002/2021	Wageningen Bioveterinary Research	Wageningen Bioveterinary Research	Beerens, Nancy; Harders, Frank; Pritz-Verschuren, Sylvia; Roose, Marit; Germeraad, Evelien; Engelsma, Marc; Heutink, Rene
EPI1925364	HA	Netherlands	2021-Oct-25	EPI_ISL_5945412	A/European Herring Gull/Netherlands/21037412-002/2021	Wageningen Bioveterinary Research	Wageningen Bioveterinary Research	Beerens, Nancy; Harders, Frank; Pritz-Verschuren, Sylvia; Roose, Marit; Germeraad, Evelien; Engelsma, Marc; Heutink, Rene
EPI1925362	PB1	Netherlands	2021-Oct-25	EPI_ISL_5945412	A/European Herring Gull/Netherlands/21037412-002/2021	Wageningen Bioveterinary Research	Wageningen Bioveterinary Research	Beerens, Nancy; Harders, Frank; Pritz-Verschuren, Sylvia; Roose, Marit; Germeraad, Evelien; Engelsma, Marc; Heutink, Rene
EPI1925366	NA	Netherlands	2021-Oct-25	EPI_ISL_5945412	A/European Herring Gull/Netherlands/21037412-002/2021	Wageningen Bioveterinary Research	Wageningen Bioveterinary Research	Beerens, Nancy; Harders, Frank; Pritz-Verschuren, Sylvia; Roose, Marit; Germeraad, Evelien; Engelsma, Marc; Heutink, Rene
EPI1925367	MP	Netherlands	2021-Oct-25	EPI_ISL_5945412	A/European Herring Gull/Netherlands/21037412-002/2021	Wageningen Bioveterinary Research	Wageningen Bioveterinary Research	Beerens, Nancy; Harders, Frank; Pritz-Verschuren, Sylvia; Roose, Marit; Germeraad, Evelien; Engelsma, Marc; Heutink, Rene
EPI1925368	NS	Netherlands	2021-Oct-25	EPI_ISL_5945412	A/European Herring Gull/Netherlands/21037412-002/2021	Wageningen Bioveterinary Research	Wageningen Bioveterinary Research	Beerens, Nancy; Harders, Frank; Pritz-Verschuren, Sylvia; Roose, Marit; Germeraad, Evelien; Engelsma, Marc; Heutink, Rene
EPI1925365	NP	Netherlands	2021-Oct-25	EPI_ISL_5945412	A/European Herring Gull/Netherlands/21037412-002/2021	Wageningen Bioveterinary Research	Wageningen Bioveterinary Research	Beerens, Nancy; Harders, Frank; Pritz-Verschuren, Sylvia; Roose, Marit; Germeraad, Evelien; Engelsma, Marc; Heutink, Rene
EPI2122859	PA	Belgium	2022-Jan-21	EPI_ISL_14390100	A/Larus_canus/Belgium/1668_0019/2022	Sciensano - Animal Infectious Diseases	Sciensano, Department of Animal Infectious Diseases	Van Borm, Steven; Vandenbussche, Frank; Roupie, Virginie; Lambrecht, Benedicte; Steensels, Mieke
EPI2122860	HA	Belgium	2022-Jan-21	EPI_ISL_14390100	A/Larus_canus/Belgium/1668_0019/2022	Sciensano - Animal Infectious Diseases	Sciensano, Department of Animal Infectious Diseases	Van Borm, Steven; Vandenbussche, Frank; Roupie, Virginie; Lambrecht, Benedicte; Steensels, Mieke
EPI2122864	NS	Belgium	2022-Jan-21	EPI_ISL_14390100	A/Larus_canus/Belgium/1668_0019/2022	Sciensano - Animal Infectious Diseases	Sciensano, Department of Animal Infectious Diseases	Van Borm, Steven; Vandenbussche, Frank; Roupie, Virginie; Lambrecht, Benedicte; Steensels, Mieke
EPI2122863	MP	Belgium	2022-Jan-21	EPI_ISL_14390100	A/Larus_canus/Belgium/1668_0019/2022	Sciensano - Animal Infectious Diseases	Sciensano, Department of Animal Infectious Diseases	Van Borm, Steven; Vandenbussche, Frank; Roupie, Virginie; Lambrecht, Benedicte; Steensels, Mieke
EPI2122857	PB2	Belgium	2022-Jan-21	EPI_ISL_14390100	A/Larus_canus/Belgium/1668_0019/2022	Sciensano - Animal Infectious Diseases	Sciensano, Department of Animal Infectious Diseases	Van Borm, Steven; Vandenbussche, Frank; Roupie, Virginie; Lambrecht, Benedicte; Steensels, Mieke
EPI2122858	PB1	Belgium	2022-Jan-21	EPI_ISL_14390100	A/Larus_canus/Belgium/1668_0019/2022	Sciensano - Animal Infectious Diseases	Sciensano, Department of Animal Infectious Diseases	Van Borm, Steven; Vandenbussche, Frank; Roupie, Virginie; Lambrecht, Benedicte; Steensels, Mieke
EPI2122861	NP	Belgium	2022-Jan-21	EPI_ISL_14390100	A/Larus_canus/Belgium/1668_0019/2022	Sciensano - Animal Infectious Diseases	Sciensano, Department of Animal Infectious Diseases	Van Borm, Steven; Vandenbussche, Frank; Roupie, Virginie; Lambrecht, Benedicte; Steensels, Mieke
EPI2122862	NA	Belgium	2022-Jan-21	EPI_ISL_14390100	A/Larus_canus/Belgium/1668_0019/2022	Sciensano - Animal Infectious Diseases	Sciensano, Department of Animal Infectious Diseases	Van Borm, Steven; Vandenbussche, Frank; Roupie, Virginie; Lambrecht, Benedicte; Steensels, Mieke
EPI2022144	PA	Netherlands	2022-Apr-05	EPI_ISL_12177629	A/black-backed gull/Netherlands/22006711-001/2022	Wageningen Bioveterinary Research	Wageningen Bioveterinary Research	Beerens, Nancy; Harders, Frank; Pritz-Verschuren, Sylvia; Roose, Marit; Venema, Sandra; Germeraad, Evelien; Engelsma, Marc; Heutink, Rene
EPI2022145	PB2	Netherlands	2022-Apr-05	EPI_ISL_12177629	A/black-backed gull/Netherlands/22006711-001/2022	Wageningen Bioveterinary Research	Wageningen Bioveterinary Research	Beerens, Nancy; Harders, Frank; Pritz-Verschuren, Sylvia; Roose, Marit; Venema, Sandra; Germeraad, Evelien; Engelsma, Marc; Heutink, Rene
EPI2022146	PB1	Netherlands	2022-Apr-05	EPI_ISL_12177629	A/black-backed gull/Netherlands/22006711-001/2022	Wageningen Bioveterinary Research	Wageningen Bioveterinary Research	Beerens, Nancy; Harders, Frank; Pritz-Verschuren, Sylvia; Roose, Marit; Venema, Sandra; Germeraad, Evelien; Engelsma, Marc; Heutink, Rene
EPI2022141	NP	Netherlands	2022-Apr-05	EPI_ISL_12177629	A/black-backed gull/Netherlands/22006711-001/2022	Wageningen Bioveterinary Research	Wageningen Bioveterinary Research	Beerens, Nancy; Harders, Frank; Pritz-Verschuren, Sylvia; Roose, Marit; Venema, Sandra; Germeraad, Evelien; Engelsma, Marc; Heutink, Rene
EPI2022142	NS	Netherlands	2022-Apr-05	EPI_ISL_12177629	A/black-backed gull/Netherlands/22006711-001/2022	Wageningen Bioveterinary Research	Wageningen Bioveterinary Research	Beerens, Nancy; Harders, Frank; Pritz-Verschuren, Sylvia; Roose, Marit; Venema, Sandra; Germeraad, Evelien; Engelsma, Marc; Heutink, Rene
EPI2022143	MP	Netherlands	2022-Apr-05	EPI_ISL_12177629	A/black-backed gull/Netherlands/22006711-001/2022	Wageningen Bioveterinary Research	Wageningen Bioveterinary Research	Beerens, Nancy; Harders, Frank; Pritz-Verschuren, Sylvia; Roose, Marit; Venema, Sandra; Germeraad, Evelien; Engelsma, Marc; Heutink, Rene
EPI2022147	NA	Netherlands	2022-Apr-05	EPI_ISL_12177629	A/black-backed gull/Netherlands/22006711-001/2022	Wageningen Bioveterinary Research	Wageningen Bioveterinary Research	Beerens, Nancy; Harders, Frank; Pritz-Verschuren, Sylvia; Roose, Marit; Venema, Sandra; Germeraad, Evelien; Engelsma, Marc; Heutink, Rene
EPI2022148	HA	Netherlands	2022-Apr-05	EPI_ISL_12177629	A/black-backed gull/Netherlands/22006711-001/2022	Wageningen Bioveterinary Research	Wageningen Bioveterinary Research	Beerens, Nancy; Harders, Frank; Pritz-Verschuren, Sylvia; Roose, Marit; Venema, Sandra; Germeraad, Evelien; Engelsma, Marc; Heutink, Rene
EPI2018103	PA	Netherlands	2022-Mar-27	EPI_ISL_12069979	A/black-backed gull/Netherlands/22006192-001/2022	Wageningen Bioveterinary Research	Wageningen Bioveterinary Research	Beerens, Nancy; Harders, Frank; Pritz-Verschuren, Sylvia; Roose, Marit; Venema, Sandra; Germeraad, Evelien; Engelsma, Marc; Heutink, Rene
EPI2018104	PB2	Netherlands	2022-Mar-27	EPI_ISL_12069979	A/black-backed gull/Netherlands/22006192-001/2022	Wageningen Bioveterinary Research	Wageningen Bioveterinary Research	Beerens, Nancy; Harders, Frank; Pritz-Verschuren, Sylvia; Roose, Marit; Venema, Sandra; Germeraad, Evelien; Engelsma, Marc; Heutink, Rene
EPI2018105	PB1	Netherlands	2022-Mar-27	EPI_ISL_12069979	A/black-backed gull/Netherlands/22006192-001/2022	Wageningen Bioveterinary Research	Wageningen Bioveterinary Research	Beerens, Nancy; Harders, Frank; Pritz-Verschuren, Sylvia; Roose, Marit; Venema, Sandra; Germeraad, Evelien; Engelsma, Marc; Heutink, Rene
EPI2018100	NP	Netherlands	2022-Mar-27	EPI_ISL_12069979	A/black-backed gull/Netherlands/22006192-001/2022	Wageningen Bioveterinary Research	Wageningen Bioveterinary Research	Beerens, Nancy; Harders, Frank; Pritz-Verschuren, Sylvia; Roose, Marit; Venema, Sandra; Germeraad, Evelien; Engelsma, Marc; Heutink, Rene
EPI2018101	NS	Netherlands	2022-Mar-27	EPI_ISL_12069979	A/black-backed gull/Netherlands/22006192-001/2022	Wageningen Bioveterinary Research	Wageningen Bioveterinary Research	Beerens, Nancy; Harders, Frank; Pritz-Verschuren, Sylvia; Roose, Marit; Venema, Sandra; Germeraad, Evelien; Engelsma, Marc; Heutink, Rene
EPI2018102	MP	Netherlands	2022-Mar-27	EPI_ISL_12069979	A/black-backed gull/Netherlands/22006192-001/2022	Wageningen Bioveterinary Research	Wageningen Bioveterinary Research	Beerens, Nancy; Harders, Frank; Pritz-Verschuren, Sylvia; Roose, Marit; Venema, Sandra; Germeraad, Evelien; Engelsma, Marc; Heutink, Rene
EPI2018106	NA	Netherlands	2022-Mar-27	EPI_ISL_12069979	A/black-backed gull/Netherlands/22006192-001/2022	Wageningen Bioveterinary Research	Wageningen Bioveterinary Research	Beerens, Nancy; Harders, Frank; Pritz-Verschuren, Sylvia; Roose, Marit; Venema, Sandra; Germeraad, Evelien; Engelsma, Marc; Heutink, Rene
EPI2018107	HA	Netherlands	2022-Mar-27	EPI_ISL_12069979	A/black-backed gull/Netherlands/22006192-001/2022	Wageningen Bioveterinary Research	Wageningen Bioveterinary Research	Beerens, Nancy; Harders, Frank; Pritz-Verschuren, Sylvia; Roose, Marit; Venema, Sandra; Germeraad, Evelien; Engelsma, Marc; Heutink, Rene
EPI1983205	PA	Netherlands	2022-Jan-03	EPI_ISL_9690841	A/great black-backed gull/Netherlands/22000090-002/2022	Wageningen Bioveterinary Research	Wageningen Bioveterinary Research	Beerens, Nancy; Harders, Frank; Pritz-Verschuren, Sylvia; Roose, Marit; Venema, Sandra; Germeraad, Evelien; Engelsma, Marc; Heutink, Rene
EPI1983206	PB2	Netherlands	2022-Jan-03	EPI_ISL_9690841	A/great black-backed gull/Netherlands/22000090-002/2022	Wageningen Bioveterinary Research	Wageningen Bioveterinary Research	Beerens, Nancy; Harders, Frank; Pritz-Verschuren, Sylvia; Roose, Marit; Venema, Sandra; Germeraad, Evelien; Engelsma, Marc; Heutink, Rene
EPI1983207	PB1	Netherlands	2022-Jan-03	EPI_ISL_9690841	A/great black-backed gull/Netherlands/22000090-002/2022	Wageningen Bioveterinary Research	Wageningen Bioveterinary Research	Beerens, Nancy; Harders, Frank; Pritz-Verschuren, Sylvia; Roose, Marit; Venema, Sandra; Germeraad, Evelien; Engelsma, Marc; Heutink, Rene
EPI1983202	NP	Netherlands	2022-Jan-03	EPI_ISL_9690841	A/great black-backed gull/Netherlands/22000090-002/2022	Wageningen Bioveterinary Research	Wageningen Bioveterinary Research	Beerens, Nancy; Harders, Frank; Pritz-Verschuren, Sylvia; Roose, Marit; Venema, Sandra; Germeraad, Evelien; Engelsma, Marc; Heutink, Rene
EPI1983203	NS	Netherlands	2022-Jan-03	EPI_ISL_9690841	A/great black-backed gull/Netherlands/22000090-002/2022	Wageningen Bioveterinary Research	Wageningen Bioveterinary Research	Beerens, Nancy; Harders, Frank; Pritz-Verschuren, Sylvia; Roose, Marit; Venema, Sandra; Germeraad, Evelien; Engelsma, Marc; Heutink, Rene
EPI1983204	MP	Netherlands	2022-Jan-03	EPI_ISL_9690841	A/great black-backed gull/Netherlands/22000090-002/2022	Wageningen Bioveterinary Research	Wageningen Bioveterinary Research	Beerens, Nancy; Harders, Frank; Pritz-Verschuren, Sylvia; Roose, Marit; Venema, Sandra; Germeraad, Evelien; Engelsma, Marc; Heutink, Rene
EPI1983208	NA	Netherlands	2022-Jan-03	EPI_ISL_9690841	A/great black-backed gull/Netherlands/22000090-002/2022	Wageningen Bioveterinary Research	Wageningen Bioveterinary Research	Beerens, Nancy; Harders, Frank; Pritz-Verschuren, Sylvia; Roose, Marit; Venema, Sandra; Germeraad, Evelien; Engelsma, Marc; Heutink, Rene
EPI1983209	HA	Netherlands	2022-Jan-03	EPI_ISL_9690841	A/great black-backed gull/Netherlands/22000090-002/2022	Wageningen Bioveterinary Research	Wageningen Bioveterinary Research	Beerens, Nancy; Harders, Frank; Pritz-Verschuren, Sylvia; Roose, Marit; Venema, Sandra; Germeraad, Evelien; Engelsma, Marc; Heutink, Rene
EPI2077980	PB2	Belgium	2022-Jun-04	EPI_ISL_13514370	A/Thalasseus sandvicensis/Belgium/7473_0009/2022	Sciensano - Animal Infectious Diseases	Sciensano, Department of Animal Infectious Diseases	Van Borm, Steven; Roupie, Virginie; Lambrecht, Benedicte; Mathijs, Elisabeth; Steensels, Mieke
EPI2077985	NA	Belgium	2022-Jun-04	EPI_ISL_13514370	A/Thalasseus sandvicensis/Belgium/7473_0009/2022	Sciensano - Animal Infectious Diseases	Sciensano, Department of Animal Infectious Diseases	Van Borm, Steven; Roupie, Virginie; Lambrecht, Benedicte; Mathijs, Elisabeth; Steensels, Mieke
EPI2077986	MP	Belgium	2022-Jun-04	EPI_ISL_13514370	A/Thalasseus sandvicensis/Belgium/7473_0009/2022	Sciensano - Animal Infectious Diseases	Sciensano, Department of Animal Infectious Diseases	Van Borm, Steven; Roupie, Virginie; Lambrecht, Benedicte; Mathijs, Elisabeth; Steensels, Mieke
EPI2077984	NP	Belgium	2022-Jun-04	EPI_ISL_13514370	A/Thalasseus sandvicensis/Belgium/7473_0009/2022	Sciensano - Animal Infectious Diseases	Sciensano, Department of Animal Infectious Diseases	Van Borm, Steven; Roupie, Virginie; Lambrecht, Benedicte; Mathijs, Elisabeth; Steensels, Mieke
EPI2077981	PB1	Belgium	2022-Jun-04	EPI_ISL_13514370	A/Thalasseus sandvicensis/Belgium/7473_0009/2022	Sciensano - Animal Infectious Diseases	Sciensano, Department of Animal Infectious Diseases	Van Borm, Steven; Roupie, Virginie; Lambrecht, Benedicte; Mathijs, Elisabeth; Steensels, Mieke
EPI2077983	HA	Belgium	2022-Jun-04	EPI_ISL_13514370	A/Thalasseus sandvicensis/Belgium/7473_0009/2022	Sciensano - Animal Infectious Diseases	Sciensano, Department of Animal Infectious Diseases	Van Borm, Steven; Roupie, Virginie; Lambrecht, Benedicte; Mathijs, Elisabeth; Steensels, Mieke
EPI2077987	NS	Belgium	2022-Jun-04	EPI_ISL_13514370	A/Thalasseus sandvicensis/Belgium/7473_0009/2022	Sciensano - Animal Infectious Diseases	Sciensano, Department of Animal Infectious Diseases	Van Borm, Steven; Roupie, Virginie; Lambrecht, Benedicte; Mathijs, Elisabeth; Steensels, Mieke
EPI2077982	PA	Belgium	2022-Jun-04	EPI_ISL_13514370	A/Thalasseus sandvicensis/Belgium/7473_0009/2022	Sciensano - Animal Infectious Diseases	Sciensano, Department of Animal Infectious Diseases	Van Borm, Steven; Roupie, Virginie; Lambrecht, Benedicte; Mathijs, Elisabeth; Steensels, Mieke
EPI1995241	PB2	Bulgaria	2021-Nov-23	EPI_ISL_11007722	A/partridge/Bulgaria/745_22VIR778-3/2021	NDRVMI (National Diagnostic and Research Veterinary Medical Institute)	Istituto Zooprofilattico Sperimentale delle Venezie	Goujgoulova, G.; Slavcheva, I.; Oreshkova, L.; Barbierato, G.; Zecchin, B.; Fusaro, A.; Schivo, A.; Salviato, A.; Palumbo, E.; Giussani, E.; Monne, I.; Terregino, C.
EPI1995242	PB1	Bulgaria	2021-Nov-23	EPI_ISL_11007722	A/partridge/Bulgaria/745_22VIR778-3/2021	NDRVMI (National Diagnostic and Research Veterinary Medical Institute)	Istituto Zooprofilattico Sperimentale delle Venezie	Goujgoulova, G.; Slavcheva, I.; Oreshkova, L.; Barbierato, G.; Zecchin, B.; Fusaro, A.; Schivo, A.; Salviato, A.; Palumbo, E.; Giussani, E.; Monne, I.; Terregino, C.
EPI1995237	NP	Bulgaria	2021-Nov-23	EPI_ISL_11007722	A/partridge/Bulgaria/745_22VIR778-3/2021	NDRVMI (National Diagnostic and Research Veterinary Medical Institute)	Istituto Zooprofilattico Sperimentale delle Venezie	Goujgoulova, G.; Slavcheva, I.; Oreshkova, L.; Barbierato, G.; Zecchin, B.; Fusaro, A.; Schivo, A.; Salviato, A.; Palumbo, E.; Giussani, E.; Monne, I.; Terregino, C.
EPI1995238	NS	Bulgaria	2021-Nov-23	EPI_ISL_11007722	A/partridge/Bulgaria/745_22VIR778-3/2021	NDRVMI (National Diagnostic and Research Veterinary Medical Institute)	Istituto Zooprofilattico Sperimentale delle Venezie	Goujgoulova, G.; Slavcheva, I.; Oreshkova, L.; Barbierato, G.; Zecchin, B.; Fusaro, A.; Schivo, A.; Salviato, A.; Palumbo, E.; Giussani, E.; Monne, I.; Terregino, C.
EPI1995239	MP	Bulgaria	2021-Nov-23	EPI_ISL_11007722	A/partridge/Bulgaria/745_22VIR778-3/2021	NDRVMI (National Diagnostic and Research Veterinary Medical Institute)	Istituto Zooprofilattico Sperimentale delle Venezie	Goujgoulova, G.; Slavcheva, I.; Oreshkova, L.; Barbierato, G.; Zecchin, B.; Fusaro, A.; Schivo, A.; Salviato, A.; Palumbo, E.; Giussani, E.; Monne, I.; Terregino, C.
EPI1995240	PA	Bulgaria	2021-Nov-23	EPI_ISL_11007722	A/partridge/Bulgaria/745_22VIR778-3/2021	NDRVMI (National Diagnostic and Research Veterinary Medical Institute)	Istituto Zooprofilattico Sperimentale delle Venezie	Goujgoulova, G.; Slavcheva, I.; Oreshkova, L.; Barbierato, G.; Zecchin, B.; Fusaro, A.; Schivo, A.; Salviato, A.; Palumbo, E.; Giussani, E.; Monne, I.; Terregino, C.
EPI1995243	NA	Bulgaria	2021-Nov-23	EPI_ISL_11007722	A/partridge/Bulgaria/745_22VIR778-3/2021	NDRVMI (National Diagnostic and Research Veterinary Medical Institute)	Istituto Zooprofilattico Sperimentale delle Venezie	Goujgoulova, G.; Slavcheva, I.; Oreshkova, L.; Barbierato, G.; Zecchin, B.; Fusaro, A.; Schivo, A.; Salviato, A.; Palumbo, E.; Giussani, E.; Monne, I.; Terregino, C.
EPI1995244	HA	Bulgaria	2021-Nov-23	EPI_ISL_11007722	A/partridge/Bulgaria/745_22VIR778-3/2021	NDRVMI (National Diagnostic and Research Veterinary Medical Institute)	Istituto Zooprofilattico Sperimentale delle Venezie	Goujgoulova, G.; Slavcheva, I.; Oreshkova, L.; Barbierato, G.; Zecchin, B.; Fusaro, A.; Schivo, A.; Salviato, A.; Palumbo, E.; Giussani, E.; Monne, I.; Terregino, C.
EPI2141788	NP	Italy	2022-Feb-22	EPI_ISL_14761462	A/pheasant/Italy/22VIR1953-1/2022	Istituto Zooprofilattico Sperimentale delle Venezie, EU/OIE/Reference Laboratory and FAO Reference Centre for AI and ND	Istituto Zooprofilattico Sperimentale delle Venezie	Barbierato, G.; Zecchin, B.; Fusaro, A.; Schivo, A.; Salviato, A.; Palumbo, E.; Giussani, E.; Pastori, A.; Monne, I.; Terregino, C.
EPI2141790	NS	Italy	2022-Feb-22	EPI_ISL_14761462	A/pheasant/Italy/22VIR1953-1/2022	Istituto Zooprofilattico Sperimentale delle Venezie, EU/OIE/Reference Laboratory and FAO Reference Centre for AI and ND	Istituto Zooprofilattico Sperimentale delle Venezie	Barbierato, G.; Zecchin, B.; Fusaro, A.; Schivo, A.; Salviato, A.; Palumbo, E.; Giussani, E.; Pastori, A.; Monne, I.; Terregino, C.
EPI2141791	MP	Italy	2022-Feb-22	EPI_ISL_14761462	A/pheasant/Italy/22VIR1953-1/2022	Istituto Zooprofilattico Sperimentale delle Venezie, EU/OIE/Reference Laboratory and FAO Reference Centre for AI and ND	Istituto Zooprofilattico Sperimentale delle Venezie	Barbierato, G.; Zecchin, B.; Fusaro, A.; Schivo, A.; Salviato, A.; Palumbo, E.; Giussani, E.; Pastori, A.; Monne, I.; Terregino, C.
EPI2141792	PA	Italy	2022-Feb-22	EPI_ISL_14761462	A/pheasant/Italy/22VIR1953-1/2022	Istituto Zooprofilattico Sperimentale delle Venezie, EU/OIE/Reference Laboratory and FAO Reference Centre for AI and ND	Istituto Zooprofilattico Sperimentale delle Venezie	Barbierato, G.; Zecchin, B.; Fusaro, A.; Schivo, A.; Salviato, A.; Palumbo, E.; Giussani, E.; Pastori, A.; Monne, I.; Terregino, C.
EPI2141795	NA	Italy	2022-Feb-22	EPI_ISL_14761462	A/pheasant/Italy/22VIR1953-1/2022	Istituto Zooprofilattico Sperimentale delle Venezie, EU/OIE/Reference Laboratory and FAO Reference Centre for AI and ND	Istituto Zooprofilattico Sperimentale delle Venezie	Barbierato, G.; Zecchin, B.; Fusaro, A.; Schivo, A.; Salviato, A.; Palumbo, E.; Giussani, E.; Pastori, A.; Monne, I.; Terregino, C.
EPI2141796	HA	Italy	2022-Feb-22	EPI_ISL_14761462	A/pheasant/Italy/22VIR1953-1/2022	Istituto Zooprofilattico Sperimentale delle Venezie, EU/OIE/Reference Laboratory and FAO Reference Centre for AI and ND	Istituto Zooprofilattico Sperimentale delle Venezie	Barbierato, G.; Zecchin, B.; Fusaro, A.; Schivo, A.; Salviato, A.; Palumbo, E.; Giussani, E.; Pastori, A.; Monne, I.; Terregino, C.
EPI2141793	PB2	Italy	2022-Feb-22	EPI_ISL_14761462	A/pheasant/Italy/22VIR1953-1/2022	Istituto Zooprofilattico Sperimentale delle Venezie, EU/OIE/Reference Laboratory and FAO Reference Centre for AI and ND	Istituto Zooprofilattico Sperimentale delle Venezie	Barbierato, G.; Zecchin, B.; Fusaro, A.; Schivo, A.; Salviato, A.; Palumbo, E.; Giussani, E.; Pastori, A.; Monne, I.; Terregino, C.
EPI2141794	PB1	Italy	2022-Feb-22	EPI_ISL_14761462	A/pheasant/Italy/22VIR1953-1/2022	Istituto Zooprofilattico Sperimentale delle Venezie, EU/OIE/Reference Laboratory and FAO Reference Centre for AI and ND	Istituto Zooprofilattico Sperimentale delle Venezie	Barbierato, G.; Zecchin, B.; Fusaro, A.; Schivo, A.; Salviato, A.; Palumbo, E.; Giussani, E.; Pastori, A.; Monne, I.; Terregino, C.
EPI2140954	NA	Italy	2021-Dec-13	EPI_ISL_14760730	A/pheasant/Italy/21VIR11165/2021	Istituto Zooprofilattico Sperimentale delle Venezie, EU/OIE/Reference Laboratory and FAO Reference Centre for AI and ND	Istituto Zooprofilattico Sperimentale delle Venezie	Barbierato, G.; Zecchin, B.; Fusaro, A.; Schivo, A.; Salviato, A.; Palumbo, E.; Giussani, E.; Pastori, A.; Monne, I.; Terregino, C.
EPI2140956	HA	Italy	2021-Dec-13	EPI_ISL_14760730	A/pheasant/Italy/21VIR11165/2021	Istituto Zooprofilattico Sperimentale delle Venezie, EU/OIE/Reference Laboratory and FAO Reference Centre for AI and ND	Istituto Zooprofilattico Sperimentale delle Venezie	Barbierato, G.; Zecchin, B.; Fusaro, A.; Schivo, A.; Salviato, A.; Palumbo, E.; Giussani, E.; Pastori, A.; Monne, I.; Terregino, C.
EPI2140952	PB2	Italy	2021-Dec-13	EPI_ISL_14760730	A/pheasant/Italy/21VIR11165/2021	Istituto Zooprofilattico Sperimentale delle Venezie, EU/OIE/Reference Laboratory and FAO Reference Centre for AI and ND	Istituto Zooprofilattico Sperimentale delle Venezie	Barbierato, G.; Zecchin, B.; Fusaro, A.; Schivo, A.; Salviato, A.; Palumbo, E.; Giussani, E.; Pastori, A.; Monne, I.; Terregino, C.
EPI2140953	PB1	Italy	2021-Dec-13	EPI_ISL_14760730	A/pheasant/Italy/21VIR11165/2021	Istituto Zooprofilattico Sperimentale delle Venezie, EU/OIE/Reference Laboratory and FAO Reference Centre for AI and ND	Istituto Zooprofilattico Sperimentale delle Venezie	Barbierato, G.; Zecchin, B.; Fusaro, A.; Schivo, A.; Salviato, A.; Palumbo, E.; Giussani, E.; Pastori, A.; Monne, I.; Terregino, C.
EPI2140948	NP	Italy	2021-Dec-13	EPI_ISL_14760730	A/pheasant/Italy/21VIR11165/2021	Istituto Zooprofilattico Sperimentale delle Venezie, EU/OIE/Reference Laboratory and FAO Reference Centre for AI and ND	Istituto Zooprofilattico Sperimentale delle Venezie	Barbierato, G.; Zecchin, B.; Fusaro, A.; Schivo, A.; Salviato, A.; Palumbo, E.; Giussani, E.; Pastori, A.; Monne, I.; Terregino, C.
EPI2140949	NS	Italy	2021-Dec-13	EPI_ISL_14760730	A/pheasant/Italy/21VIR11165/2021	Istituto Zooprofilattico Sperimentale delle Venezie, EU/OIE/Reference Laboratory and FAO Reference Centre for AI and ND	Istituto Zooprofilattico Sperimentale delle Venezie	Barbierato, G.; Zecchin, B.; Fusaro, A.; Schivo, A.; Salviato, A.; Palumbo, E.; Giussani, E.; Pastori, A.; Monne, I.; Terregino, C.
EPI2140950	MP	Italy	2021-Dec-13	EPI_ISL_14760730	A/pheasant/Italy/21VIR11165/2021	Istituto Zooprofilattico Sperimentale delle Venezie, EU/OIE/Reference Laboratory and FAO Reference Centre for AI and ND	Istituto Zooprofilattico Sperimentale delle Venezie	Barbierato, G.; Zecchin, B.; Fusaro, A.; Schivo, A.; Salviato, A.; Palumbo, E.; Giussani, E.; Pastori, A.; Monne, I.; Terregino, C.
EPI2140951	PA	Italy	2021-Dec-13	EPI_ISL_14760730	A/pheasant/Italy/21VIR11165/2021	Istituto Zooprofilattico Sperimentale delle Venezie, EU/OIE/Reference Laboratory and FAO Reference Centre for AI and ND	Istituto Zooprofilattico Sperimentale delle Venezie	Barbierato, G.; Zecchin, B.; Fusaro, A.; Schivo, A.; Salviato, A.; Palumbo, E.; Giussani, E.; Pastori, A.; Monne, I.; Terregino, C.
EPI2140935	PB2	Italy	2021-Dec-13	EPI_ISL_14760728	A/pheasant/Italy/21VIR11162/2021	Istituto Zooprofilattico Sperimentale delle Venezie, EU/OIE/Reference Laboratory and FAO Reference Centre for AI and ND	Istituto Zooprofilattico Sperimentale delle Venezie	Barbierato, G.; Zecchin, B.; Fusaro, A.; Schivo, A.; Salviato, A.; Palumbo, E.; Giussani, E.; Pastori, A.; Monne, I.; Terregino, C.
EPI2140936	PB1	Italy	2021-Dec-13	EPI_ISL_14760728	A/pheasant/Italy/21VIR11162/2021	Istituto Zooprofilattico Sperimentale delle Venezie, EU/OIE/Reference Laboratory and FAO Reference Centre for AI and ND	Istituto Zooprofilattico Sperimentale delle Venezie	Barbierato, G.; Zecchin, B.; Fusaro, A.; Schivo, A.; Salviato, A.; Palumbo, E.; Giussani, E.; Pastori, A.; Monne, I.; Terregino, C.
EPI2140930	NP	Italy	2021-Dec-13	EPI_ISL_14760728	A/pheasant/Italy/21VIR11162/2021	Istituto Zooprofilattico Sperimentale delle Venezie, EU/OIE/Reference Laboratory and FAO Reference Centre for AI and ND	Istituto Zooprofilattico Sperimentale delle Venezie	Barbierato, G.; Zecchin, B.; Fusaro, A.; Schivo, A.; Salviato, A.; Palumbo, E.; Giussani, E.; Pastori, A.; Monne, I.; Terregino, C.
EPI2140932	NS	Italy	2021-Dec-13	EPI_ISL_14760728	A/pheasant/Italy/21VIR11162/2021	Istituto Zooprofilattico Sperimentale delle Venezie, EU/OIE/Reference Laboratory and FAO Reference Centre for AI and ND	Istituto Zooprofilattico Sperimentale delle Venezie	Barbierato, G.; Zecchin, B.; Fusaro, A.; Schivo, A.; Salviato, A.; Palumbo, E.; Giussani, E.; Pastori, A.; Monne, I.; Terregino, C.
EPI2140933	MP	Italy	2021-Dec-13	EPI_ISL_14760728	A/pheasant/Italy/21VIR11162/2021	Istituto Zooprofilattico Sperimentale delle Venezie, EU/OIE/Reference Laboratory and FAO Reference Centre for AI and ND	Istituto Zooprofilattico Sperimentale delle Venezie	Barbierato, G.; Zecchin, B.; Fusaro, A.; Schivo, A.; Salviato, A.; Palumbo, E.; Giussani, E.; Pastori, A.; Monne, I.; Terregino, C.
EPI2140934	PA	Italy	2021-Dec-13	EPI_ISL_14760728	A/pheasant/Italy/21VIR11162/2021	Istituto Zooprofilattico Sperimentale delle Venezie, EU/OIE/Reference Laboratory and FAO Reference Centre for AI and ND	Istituto Zooprofilattico Sperimentale delle Venezie	Barbierato, G.; Zecchin, B.; Fusaro, A.; Schivo, A.; Salviato, A.; Palumbo, E.; Giussani, E.; Pastori, A.; Monne, I.; Terregino, C.
EPI2140937	NA	Italy	2021-Dec-13	EPI_ISL_14760728	A/pheasant/Italy/21VIR11162/2021	Istituto Zooprofilattico Sperimentale delle Venezie, EU/OIE/Reference Laboratory and FAO Reference Centre for AI and ND	Istituto Zooprofilattico Sperimentale delle Venezie	Barbierato, G.; Zecchin, B.; Fusaro, A.; Schivo, A.; Salviato, A.; Palumbo, E.; Giussani, E.; Pastori, A.; Monne, I.; Terregino, C.
EPI2140938	HA	Italy	2021-Dec-13	EPI_ISL_14760728	A/pheasant/Italy/21VIR11162/2021	Istituto Zooprofilattico Sperimentale delle Venezie, EU/OIE/Reference Laboratory and FAO Reference Centre for AI and ND	Istituto Zooprofilattico Sperimentale delle Venezie	Barbierato, G.; Zecchin, B.; Fusaro, A.; Schivo, A.; Salviato, A.; Palumbo, E.; Giussani, E.; Pastori, A.; Monne, I.; Terregino, C.
EPI2140140	NP	Italy	2021-Nov-25	EPI_ISL_14760637	A/pheasant/Italy/21VIR10359/2021	Istituto Zooprofilattico Sperimentale delle Venezie, EU/OIE/Reference Laboratory and FAO Reference Centre for AI and ND	Istituto Zooprofilattico Sperimentale delle Venezie	Barbierato, G.; Zecchin, B.; Fusaro, A.; Schivo, A.; Salviato, A.; Palumbo, E.; Giussani, E.; Pastori, A.; Monne, I.; Terregino, C.
EPI2140141	NS	Italy	2021-Nov-25	EPI_ISL_14760637	A/pheasant/Italy/21VIR10359/2021	Istituto Zooprofilattico Sperimentale delle Venezie, EU/OIE/Reference Laboratory and FAO Reference Centre for AI and ND	Istituto Zooprofilattico Sperimentale delle Venezie	Barbierato, G.; Zecchin, B.; Fusaro, A.; Schivo, A.; Salviato, A.; Palumbo, E.; Giussani, E.; Pastori, A.; Monne, I.; Terregino, C.
EPI2140142	MP	Italy	2021-Nov-25	EPI_ISL_14760637	A/pheasant/Italy/21VIR10359/2021	Istituto Zooprofilattico Sperimentale delle Venezie, EU/OIE/Reference Laboratory and FAO Reference Centre for AI and ND	Istituto Zooprofilattico Sperimentale delle Venezie	Barbierato, G.; Zecchin, B.; Fusaro, A.; Schivo, A.; Salviato, A.; Palumbo, E.; Giussani, E.; Pastori, A.; Monne, I.; Terregino, C.
EPI2140143	PA	Italy	2021-Nov-25	EPI_ISL_14760637	A/pheasant/Italy/21VIR10359/2021	Istituto Zooprofilattico Sperimentale delle Venezie, EU/OIE/Reference Laboratory and FAO Reference Centre for AI and ND	Istituto Zooprofilattico Sperimentale delle Venezie	Barbierato, G.; Zecchin, B.; Fusaro, A.; Schivo, A.; Salviato, A.; Palumbo, E.; Giussani, E.; Pastori, A.; Monne, I.; Terregino, C.
EPI2140144	PB2	Italy	2021-Nov-25	EPI_ISL_14760637	A/pheasant/Italy/21VIR10359/2021	Istituto Zooprofilattico Sperimentale delle Venezie, EU/OIE/Reference Laboratory and FAO Reference Centre for AI and ND	Istituto Zooprofilattico Sperimentale delle Venezie	Barbierato, G.; Zecchin, B.; Fusaro, A.; Schivo, A.; Salviato, A.; Palumbo, E.; Giussani, E.; Pastori, A.; Monne, I.; Terregino, C.
EPI2140145	PB1	Italy	2021-Nov-25	EPI_ISL_14760637	A/pheasant/Italy/21VIR10359/2021	Istituto Zooprofilattico Sperimentale delle Venezie, EU/OIE/Reference Laboratory and FAO Reference Centre for AI and ND	Istituto Zooprofilattico Sperimentale delle Venezie	Barbierato, G.; Zecchin, B.; Fusaro, A.; Schivo, A.; Salviato, A.; Palumbo, E.; Giussani, E.; Pastori, A.; Monne, I.; Terregino, C.
EPI2140146	NA	Italy	2021-Nov-25	EPI_ISL_14760637	A/pheasant/Italy/21VIR10359/2021	Istituto Zooprofilattico Sperimentale delle Venezie, EU/OIE/Reference Laboratory and FAO Reference Centre for AI and ND	Istituto Zooprofilattico Sperimentale delle Venezie	Barbierato, G.; Zecchin, B.; Fusaro, A.; Schivo, A.; Salviato, A.; Palumbo, E.; Giussani, E.; Pastori, A.; Monne, I.; Terregino, C.
EPI2140147	HA	Italy	2021-Nov-25	EPI_ISL_14760637	A/pheasant/Italy/21VIR10359/2021	Istituto Zooprofilattico Sperimentale delle Venezie, EU/OIE/Reference Laboratory and FAO Reference Centre for AI and ND	Istituto Zooprofilattico Sperimentale delle Venezie	Barbierato, G.; Zecchin, B.; Fusaro, A.; Schivo, A.; Salviato, A.; Palumbo, E.; Giussani, E.; Pastori, A.; Monne, I.; Terregino, C.
EPI1963314	NS	United Kingdom	2021-Oct-27	EPI_ISL_9012572	A/pheasant/Wales/385129/2021	Animal and Plant Health Agency (APHA)	Animal and Plant Health Agency (APHA)
EPI1963315	MP	United Kingdom	2021-Oct-27	EPI_ISL_9012572	A/pheasant/Wales/385129/2021	Animal and Plant Health Agency (APHA)	Animal and Plant Health Agency (APHA)
EPI1963316	PA	United Kingdom	2021-Oct-27	EPI_ISL_9012572	A/pheasant/Wales/385129/2021	Animal and Plant Health Agency (APHA)	Animal and Plant Health Agency (APHA)
EPI1963317	PB2	United Kingdom	2021-Oct-27	EPI_ISL_9012572	A/pheasant/Wales/385129/2021	Animal and Plant Health Agency (APHA)	Animal and Plant Health Agency (APHA)
EPI1963318	PB1	United Kingdom	2021-Oct-27	EPI_ISL_9012572	A/pheasant/Wales/385129/2021	Animal and Plant Health Agency (APHA)	Animal and Plant Health Agency (APHA)
EPI1963319	NA	United Kingdom	2021-Oct-27	EPI_ISL_9012572	A/pheasant/Wales/385129/2021	Animal and Plant Health Agency (APHA)	Animal and Plant Health Agency (APHA)
EPI1963320	HA	United Kingdom	2021-Oct-27	EPI_ISL_9012572	A/pheasant/Wales/385129/2021	Animal and Plant Health Agency (APHA)	Animal and Plant Health Agency (APHA)
EPI1963313	NP	United Kingdom	2021-Oct-27	EPI_ISL_9012572	A/pheasant/Wales/385129/2021	Animal and Plant Health Agency (APHA)	Animal and Plant Health Agency (APHA)
EPI1928261	PB1	Sweden	2021-Oct-29	EPI_ISL_6600745	A/common pheasant /Sweden/SVA211104SZ0320/FB004418/M-2021	National Veterinary Institute, SVA	National Veterinary Institute
EPI1928260	PB2	Sweden	2021-Oct-29	EPI_ISL_6600745	A/common pheasant /Sweden/SVA211104SZ0320/FB004418/M-2021	National Veterinary Institute, SVA	National Veterinary Institute
EPI1928281	MP	Sweden	2021-Oct-29	EPI_ISL_6600745	A/common pheasant /Sweden/SVA211104SZ0320/FB004418/M-2021	National Veterinary Institute, SVA	National Veterinary Institute
EPI1928263	HA	Sweden	2021-Oct-29	EPI_ISL_6600745	A/common pheasant /Sweden/SVA211104SZ0320/FB004418/M-2021	National Veterinary Institute, SVA	National Veterinary Institute
EPI1928309	NS	Sweden	2021-Oct-29	EPI_ISL_6600745	A/common pheasant /Sweden/SVA211104SZ0320/FB004418/M-2021	National Veterinary Institute, SVA	National Veterinary Institute
EPI1928262	PA	Sweden	2021-Oct-29	EPI_ISL_6600745	A/common pheasant /Sweden/SVA211104SZ0320/FB004418/M-2021	National Veterinary Institute, SVA	National Veterinary Institute
EPI1928264	NP	Sweden	2021-Oct-29	EPI_ISL_6600745	A/common pheasant /Sweden/SVA211104SZ0320/FB004418/M-2021	National Veterinary Institute, SVA	National Veterinary Institute
EPI1928265	NA	Sweden	2021-Oct-29	EPI_ISL_6600745	A/common pheasant /Sweden/SVA211104SZ0320/FB004418/M-2021	National Veterinary Institute, SVA	National Veterinary Institute
EPI1928258	MP	Sweden	2021-Oct-29	EPI_ISL_6599895	A/common pheasant /Sweden/SVA211104SZ0320/FB004417/M-2021	National Veterinary Institute, SVA	National Veterinary Institute
EPI1928259	NS	Sweden	2021-Oct-29	EPI_ISL_6599895	A/common pheasant /Sweden/SVA211104SZ0320/FB004417/M-2021	National Veterinary Institute, SVA	National Veterinary Institute
EPI1928257	NP	Sweden	2021-Oct-29	EPI_ISL_6599895	A/common pheasant /Sweden/SVA211104SZ0320/FB004417/M-2021	National Veterinary Institute, SVA	National Veterinary Institute
EPI1928254	PA	Sweden	2021-Oct-29	EPI_ISL_6599895	A/common pheasant /Sweden/SVA211104SZ0320/FB004417/M-2021	National Veterinary Institute, SVA	National Veterinary Institute
EPI1928255	HA	Sweden	2021-Oct-29	EPI_ISL_6599895	A/common pheasant /Sweden/SVA211104SZ0320/FB004417/M-2021	National Veterinary Institute, SVA	National Veterinary Institute
EPI1928256	NA	Sweden	2021-Oct-29	EPI_ISL_6599895	A/common pheasant /Sweden/SVA211104SZ0320/FB004417/M-2021	National Veterinary Institute, SVA	National Veterinary Institute
EPI1928252	PB2	Sweden	2021-Oct-29	EPI_ISL_6599895	A/common pheasant /Sweden/SVA211104SZ0320/FB004417/M-2021	National Veterinary Institute, SVA	National Veterinary Institute
EPI1928253	PB1	Sweden	2021-Oct-29	EPI_ISL_6599895	A/common pheasant /Sweden/SVA211104SZ0320/FB004417/M-2021	National Veterinary Institute, SVA	National Veterinary Institute
EPI1980655	NP	Czech Republic	2021-Dec-25	EPI_ISL_9603939	A/pheasant/Czech Republic/25827-3/2021	State Veterinary Institute Prague	State Veterinary Institute Prague	Alexander,Nagy;Lenka,Cernikova;Martina,Stara
EPI1980656	NS	Czech Republic	2021-Dec-25	EPI_ISL_9603939	A/pheasant/Czech Republic/25827-3/2021	State Veterinary Institute Prague	State Veterinary Institute Prague	Alexander,Nagy;Lenka,Cernikova;Martina,Stara
EPI1980657	MP	Czech Republic	2021-Dec-25	EPI_ISL_9603939	A/pheasant/Czech Republic/25827-3/2021	State Veterinary Institute Prague	State Veterinary Institute Prague	Alexander,Nagy;Lenka,Cernikova;Martina,Stara
EPI1980658	PA	Czech Republic	2021-Dec-25	EPI_ISL_9603939	A/pheasant/Czech Republic/25827-3/2021	State Veterinary Institute Prague	State Veterinary Institute Prague	Alexander,Nagy;Lenka,Cernikova;Martina,Stara
EPI1980666	NA	Czech Republic	2021-Dec-25	EPI_ISL_9603939	A/pheasant/Czech Republic/25827-3/2021	State Veterinary Institute Prague	State Veterinary Institute Prague	Alexander,Nagy;Lenka,Cernikova;Martina,Stara
EPI1980670	HA	Czech Republic	2021-Dec-25	EPI_ISL_9603939	A/pheasant/Czech Republic/25827-3/2021	State Veterinary Institute Prague	State Veterinary Institute Prague	Alexander,Nagy;Lenka,Cernikova;Martina,Stara
EPI1980660	PB2	Czech Republic	2021-Dec-25	EPI_ISL_9603939	A/pheasant/Czech Republic/25827-3/2021	State Veterinary Institute Prague	State Veterinary Institute Prague	Alexander,Nagy;Lenka,Cernikova;Martina,Stara
EPI1980663	PB1	Czech Republic	2021-Dec-25	EPI_ISL_9603939	A/pheasant/Czech Republic/25827-3/2021	State Veterinary Institute Prague	State Veterinary Institute Prague	Alexander,Nagy;Lenka,Cernikova;Martina,Stara
EPI1980644	PB2	Czech Republic	2021-Dec-25	EPI_ISL_9603937	A/pheasant/Czech Republic/25827-2/2021	State Veterinary Institute Prague	State Veterinary Institute Prague	Alexander,Nagy;Lenka,Cernikova;Martina,Stara
EPI1980647	PB1	Czech Republic	2021-Dec-25	EPI_ISL_9603937	A/pheasant/Czech Republic/25827-2/2021	State Veterinary Institute Prague	State Veterinary Institute Prague	Alexander,Nagy;Lenka,Cernikova;Martina,Stara
EPI1980639	NP	Czech Republic	2021-Dec-25	EPI_ISL_9603937	A/pheasant/Czech Republic/25827-2/2021	State Veterinary Institute Prague	State Veterinary Institute Prague	Alexander,Nagy;Lenka,Cernikova;Martina,Stara
EPI1980640	NS	Czech Republic	2021-Dec-25	EPI_ISL_9603937	A/pheasant/Czech Republic/25827-2/2021	State Veterinary Institute Prague	State Veterinary Institute Prague	Alexander,Nagy;Lenka,Cernikova;Martina,Stara
EPI1980641	MP	Czech Republic	2021-Dec-25	EPI_ISL_9603937	A/pheasant/Czech Republic/25827-2/2021	State Veterinary Institute Prague	State Veterinary Institute Prague	Alexander,Nagy;Lenka,Cernikova;Martina,Stara
EPI1980642	PA	Czech Republic	2021-Dec-25	EPI_ISL_9603937	A/pheasant/Czech Republic/25827-2/2021	State Veterinary Institute Prague	State Veterinary Institute Prague	Alexander,Nagy;Lenka,Cernikova;Martina,Stara
EPI1980650	NA	Czech Republic	2021-Dec-25	EPI_ISL_9603937	A/pheasant/Czech Republic/25827-2/2021	State Veterinary Institute Prague	State Veterinary Institute Prague	Alexander,Nagy;Lenka,Cernikova;Martina,Stara
EPI1980654	HA	Czech Republic	2021-Dec-25	EPI_ISL_9603937	A/pheasant/Czech Republic/25827-2/2021	State Veterinary Institute Prague	State Veterinary Institute Prague	Alexander,Nagy;Lenka,Cernikova;Martina,Stara
EPI1980628	PB2	Czech Republic	2021-Dec-25	EPI_ISL_9603931	A/pheasant/Czech Republic/25827-1/2021	State Veterinary Institute Prague	State Veterinary Institute Prague	Alexander,Nagy;Lenka,Cernikova;Martina,Stara
EPI1980631	PB1	Czech Republic	2021-Dec-25	EPI_ISL_9603931	A/pheasant/Czech Republic/25827-1/2021	State Veterinary Institute Prague	State Veterinary Institute Prague	Alexander,Nagy;Lenka,Cernikova;Martina,Stara
EPI1980623	NP	Czech Republic	2021-Dec-25	EPI_ISL_9603931	A/pheasant/Czech Republic/25827-1/2021	State Veterinary Institute Prague	State Veterinary Institute Prague	Alexander,Nagy;Lenka,Cernikova;Martina,Stara
EPI1980624	NS	Czech Republic	2021-Dec-25	EPI_ISL_9603931	A/pheasant/Czech Republic/25827-1/2021	State Veterinary Institute Prague	State Veterinary Institute Prague	Alexander,Nagy;Lenka,Cernikova;Martina,Stara
EPI1980625	MP	Czech Republic	2021-Dec-25	EPI_ISL_9603931	A/pheasant/Czech Republic/25827-1/2021	State Veterinary Institute Prague	State Veterinary Institute Prague	Alexander,Nagy;Lenka,Cernikova;Martina,Stara
EPI1980626	PA	Czech Republic	2021-Dec-25	EPI_ISL_9603931	A/pheasant/Czech Republic/25827-1/2021	State Veterinary Institute Prague	State Veterinary Institute Prague	Alexander,Nagy;Lenka,Cernikova;Martina,Stara
EPI1980634	NA	Czech Republic	2021-Dec-25	EPI_ISL_9603931	A/pheasant/Czech Republic/25827-1/2021	State Veterinary Institute Prague	State Veterinary Institute Prague	Alexander,Nagy;Lenka,Cernikova;Martina,Stara
EPI1980637	HA	Czech Republic	2021-Dec-25	EPI_ISL_9603931	A/pheasant/Czech Republic/25827-1/2021	State Veterinary Institute Prague	State Veterinary Institute Prague	Alexander,Nagy;Lenka,Cernikova;Martina,Stara
EPI1918768	MP	Sweden	2021-Sep-22	EPI_ISL_4653177	A/common pheasant /Sweden/SVA210923SZ0341/KN000366/M-2021	National Veterinary Institute, SVA	National Veterinary Institute
EPI1918767	NA	Sweden	2021-Sep-22	EPI_ISL_4653177	A/common pheasant /Sweden/SVA210923SZ0341/KN000366/M-2021	National Veterinary Institute, SVA	National Veterinary Institute
EPI1918769	NS	Sweden	2021-Sep-22	EPI_ISL_4653177	A/common pheasant /Sweden/SVA210923SZ0341/KN000366/M-2021	National Veterinary Institute, SVA	National Veterinary Institute
EPI1918764	PA	Sweden	2021-Sep-22	EPI_ISL_4653177	A/common pheasant /Sweden/SVA210923SZ0341/KN000366/M-2021	National Veterinary Institute, SVA	National Veterinary Institute
EPI1918766	NP	Sweden	2021-Sep-22	EPI_ISL_4653177	A/common pheasant /Sweden/SVA210923SZ0341/KN000366/M-2021	National Veterinary Institute, SVA	National Veterinary Institute
EPI1918762	PB2	Sweden	2021-Sep-22	EPI_ISL_4653177	A/common pheasant /Sweden/SVA210923SZ0341/KN000366/M-2021	National Veterinary Institute, SVA	National Veterinary Institute
EPI1918763	PB1	Sweden	2021-Sep-22	EPI_ISL_4653177	A/common pheasant /Sweden/SVA210923SZ0341/KN000366/M-2021	National Veterinary Institute, SVA	National Veterinary Institute
EPI1918765	HA	Sweden	2021-Sep-22	EPI_ISL_4653177	A/common pheasant /Sweden/SVA210923SZ0341/KN000366/M-2021	National Veterinary Institute, SVA	National Veterinary Institute
EPI1918754	PB2	Sweden	2021-Sep-22	EPI_ISL_4651963	A/common pheasant /Sweden/SVA210923SZ0341/KN000365/M-2021-H5N1	National Veterinary Institute, SVA	National Veterinary Institute
EPI1918759	NA	Sweden	2021-Sep-22	EPI_ISL_4651963	A/common pheasant /Sweden/SVA210923SZ0341/KN000365/M-2021-H5N1	National Veterinary Institute, SVA	National Veterinary Institute
EPI1918761	NS	Sweden	2021-Sep-22	EPI_ISL_4651963	A/common pheasant /Sweden/SVA210923SZ0341/KN000365/M-2021-H5N1	National Veterinary Institute, SVA	National Veterinary Institute
EPI1918756	PA	Sweden	2021-Sep-22	EPI_ISL_4651963	A/common pheasant /Sweden/SVA210923SZ0341/KN000365/M-2021-H5N1	National Veterinary Institute, SVA	National Veterinary Institute
EPI1918760	MP	Sweden	2021-Sep-22	EPI_ISL_4651963	A/common pheasant /Sweden/SVA210923SZ0341/KN000365/M-2021-H5N1	National Veterinary Institute, SVA	National Veterinary Institute
EPI1918755	PB1	Sweden	2021-Sep-22	EPI_ISL_4651963	A/common pheasant /Sweden/SVA210923SZ0341/KN000365/M-2021-H5N1	National Veterinary Institute, SVA	National Veterinary Institute
EPI1918757	HA	Sweden	2021-Sep-22	EPI_ISL_4651963	A/common pheasant /Sweden/SVA210923SZ0341/KN000365/M-2021-H5N1	National Veterinary Institute, SVA	National Veterinary Institute
EPI1918758	NP	Sweden	2021-Sep-22	EPI_ISL_4651963	A/common pheasant /Sweden/SVA210923SZ0341/KN000365/M-2021-H5N1	National Veterinary Institute, SVA	National Veterinary Institute
EPI2141727	NP	Italy	2022-Jan-27	EPI_ISL_14761383	A/swan/Italy/22VIR1560/2022	Istituto Zooprofilattico Sperimentale delle Venezie, EU/OIE/Reference Laboratory and FAO Reference Centre for AI and ND	Istituto Zooprofilattico Sperimentale delle Venezie	Barbierato, G.; Zecchin, B.; Fusaro, A.; Schivo, A.; Salviato, A.; Palumbo, E.; Giussani, E.; Pastori, A.; Monne, I.; Terregino, C.
EPI2141728	NS	Italy	2022-Jan-27	EPI_ISL_14761383	A/swan/Italy/22VIR1560/2022	Istituto Zooprofilattico Sperimentale delle Venezie, EU/OIE/Reference Laboratory and FAO Reference Centre for AI and ND	Istituto Zooprofilattico Sperimentale delle Venezie	Barbierato, G.; Zecchin, B.; Fusaro, A.; Schivo, A.; Salviato, A.; Palumbo, E.; Giussani, E.; Pastori, A.; Monne, I.; Terregino, C.
EPI2141729	MP	Italy	2022-Jan-27	EPI_ISL_14761383	A/swan/Italy/22VIR1560/2022	Istituto Zooprofilattico Sperimentale delle Venezie, EU/OIE/Reference Laboratory and FAO Reference Centre for AI and ND	Istituto Zooprofilattico Sperimentale delle Venezie	Barbierato, G.; Zecchin, B.; Fusaro, A.; Schivo, A.; Salviato, A.; Palumbo, E.; Giussani, E.; Pastori, A.; Monne, I.; Terregino, C.
EPI2141730	PA	Italy	2022-Jan-27	EPI_ISL_14761383	A/swan/Italy/22VIR1560/2022	Istituto Zooprofilattico Sperimentale delle Venezie, EU/OIE/Reference Laboratory and FAO Reference Centre for AI and ND	Istituto Zooprofilattico Sperimentale delle Venezie	Barbierato, G.; Zecchin, B.; Fusaro, A.; Schivo, A.; Salviato, A.; Palumbo, E.; Giussani, E.; Pastori, A.; Monne, I.; Terregino, C.
EPI2141733	NA	Italy	2022-Jan-27	EPI_ISL_14761383	A/swan/Italy/22VIR1560/2022	Istituto Zooprofilattico Sperimentale delle Venezie, EU/OIE/Reference Laboratory and FAO Reference Centre for AI and ND	Istituto Zooprofilattico Sperimentale delle Venezie	Barbierato, G.; Zecchin, B.; Fusaro, A.; Schivo, A.; Salviato, A.; Palumbo, E.; Giussani, E.; Pastori, A.; Monne, I.; Terregino, C.
EPI2141735	HA	Italy	2022-Jan-27	EPI_ISL_14761383	A/swan/Italy/22VIR1560/2022	Istituto Zooprofilattico Sperimentale delle Venezie, EU/OIE/Reference Laboratory and FAO Reference Centre for AI and ND	Istituto Zooprofilattico Sperimentale delle Venezie	Barbierato, G.; Zecchin, B.; Fusaro, A.; Schivo, A.; Salviato, A.; Palumbo, E.; Giussani, E.; Pastori, A.; Monne, I.; Terregino, C.
EPI2141731	PB2	Italy	2022-Jan-27	EPI_ISL_14761383	A/swan/Italy/22VIR1560/2022	Istituto Zooprofilattico Sperimentale delle Venezie, EU/OIE/Reference Laboratory and FAO Reference Centre for AI and ND	Istituto Zooprofilattico Sperimentale delle Venezie	Barbierato, G.; Zecchin, B.; Fusaro, A.; Schivo, A.; Salviato, A.; Palumbo, E.; Giussani, E.; Pastori, A.; Monne, I.; Terregino, C.
EPI2141732	PB1	Italy	2022-Jan-27	EPI_ISL_14761383	A/swan/Italy/22VIR1560/2022	Istituto Zooprofilattico Sperimentale delle Venezie, EU/OIE/Reference Laboratory and FAO Reference Centre for AI and ND	Istituto Zooprofilattico Sperimentale delle Venezie	Barbierato, G.; Zecchin, B.; Fusaro, A.; Schivo, A.; Salviato, A.; Palumbo, E.; Giussani, E.; Pastori, A.; Monne, I.; Terregino, C.
EPI2015034	NP	Romania	2022-Mar-07	EPI_ISL_11922822	A/swan/Romania/10986_22VIR2749-8/2022	Institute for Diagnosis & Animal Health (IDAH)	Istituto Zooprofilattico Sperimentale delle Venezie	Barbuceanu, F.; Onita, I.; Neicut, A.; Motiu, R.; Burlacu, R.; Barbierato, G.; Zecchin, B.; Fusaro, A.; Schivo, A.; Salviato, A.; Palumbo, E.; Giussani, E.; Monne, I.; Terregino, C.
EPI2015035	NS	Romania	2022-Mar-07	EPI_ISL_11922822	A/swan/Romania/10986_22VIR2749-8/2022	Institute for Diagnosis & Animal Health (IDAH)	Istituto Zooprofilattico Sperimentale delle Venezie	Barbuceanu, F.; Onita, I.; Neicut, A.; Motiu, R.; Burlacu, R.; Barbierato, G.; Zecchin, B.; Fusaro, A.; Schivo, A.; Salviato, A.; Palumbo, E.; Giussani, E.; Monne, I.; Terregino, C.
EPI2015036	MP	Romania	2022-Mar-07	EPI_ISL_11922822	A/swan/Romania/10986_22VIR2749-8/2022	Institute for Diagnosis & Animal Health (IDAH)	Istituto Zooprofilattico Sperimentale delle Venezie	Barbuceanu, F.; Onita, I.; Neicut, A.; Motiu, R.; Burlacu, R.; Barbierato, G.; Zecchin, B.; Fusaro, A.; Schivo, A.; Salviato, A.; Palumbo, E.; Giussani, E.; Monne, I.; Terregino, C.
EPI2015037	PA	Romania	2022-Mar-07	EPI_ISL_11922822	A/swan/Romania/10986_22VIR2749-8/2022	Institute for Diagnosis & Animal Health (IDAH)	Istituto Zooprofilattico Sperimentale delle Venezie	Barbuceanu, F.; Onita, I.; Neicut, A.; Motiu, R.; Burlacu, R.; Barbierato, G.; Zecchin, B.; Fusaro, A.; Schivo, A.; Salviato, A.; Palumbo, E.; Giussani, E.; Monne, I.; Terregino, C.
EPI2015038	PB2	Romania	2022-Mar-07	EPI_ISL_11922822	A/swan/Romania/10986_22VIR2749-8/2022	Institute for Diagnosis & Animal Health (IDAH)	Istituto Zooprofilattico Sperimentale delle Venezie	Barbuceanu, F.; Onita, I.; Neicut, A.; Motiu, R.; Burlacu, R.; Barbierato, G.; Zecchin, B.; Fusaro, A.; Schivo, A.; Salviato, A.; Palumbo, E.; Giussani, E.; Monne, I.; Terregino, C.
EPI2015039	PB1	Romania	2022-Mar-07	EPI_ISL_11922822	A/swan/Romania/10986_22VIR2749-8/2022	Institute for Diagnosis & Animal Health (IDAH)	Istituto Zooprofilattico Sperimentale delle Venezie	Barbuceanu, F.; Onita, I.; Neicut, A.; Motiu, R.; Burlacu, R.; Barbierato, G.; Zecchin, B.; Fusaro, A.; Schivo, A.; Salviato, A.; Palumbo, E.; Giussani, E.; Monne, I.; Terregino, C.
EPI2015040	NA	Romania	2022-Mar-07	EPI_ISL_11922822	A/swan/Romania/10986_22VIR2749-8/2022	Institute for Diagnosis & Animal Health (IDAH)	Istituto Zooprofilattico Sperimentale delle Venezie	Barbuceanu, F.; Onita, I.; Neicut, A.; Motiu, R.; Burlacu, R.; Barbierato, G.; Zecchin, B.; Fusaro, A.; Schivo, A.; Salviato, A.; Palumbo, E.; Giussani, E.; Monne, I.; Terregino, C.
EPI2015041	HA	Romania	2022-Mar-07	EPI_ISL_11922822	A/swan/Romania/10986_22VIR2749-8/2022	Institute for Diagnosis & Animal Health (IDAH)	Istituto Zooprofilattico Sperimentale delle Venezie	Barbuceanu, F.; Onita, I.; Neicut, A.; Motiu, R.; Burlacu, R.; Barbierato, G.; Zecchin, B.; Fusaro, A.; Schivo, A.; Salviato, A.; Palumbo, E.; Giussani, E.; Monne, I.; Terregino, C.
EPI2015027	NS	Romania	2022-Feb-23	EPI_ISL_11922821	A/swan/Romania/10678_22VIR2749-7/2022	Institute for Diagnosis & Animal Health (IDAH)	Istituto Zooprofilattico Sperimentale delle Venezie	Barbuceanu, F.; Onita, I.; Neicut, A.; Motiu, R.; Burlacu, R.; Barbierato, G.; Zecchin, B.; Fusaro, A.; Schivo, A.; Salviato, A.; Palumbo, E.; Giussani, E.; Monne, I.; Terregino, C.
EPI2015028	MP	Romania	2022-Feb-23	EPI_ISL_11922821	A/swan/Romania/10678_22VIR2749-7/2022	Institute for Diagnosis & Animal Health (IDAH)	Istituto Zooprofilattico Sperimentale delle Venezie	Barbuceanu, F.; Onita, I.; Neicut, A.; Motiu, R.; Burlacu, R.; Barbierato, G.; Zecchin, B.; Fusaro, A.; Schivo, A.; Salviato, A.; Palumbo, E.; Giussani, E.; Monne, I.; Terregino, C.
EPI2015029	PA	Romania	2022-Feb-23	EPI_ISL_11922821	A/swan/Romania/10678_22VIR2749-7/2022	Institute for Diagnosis & Animal Health (IDAH)	Istituto Zooprofilattico Sperimentale delle Venezie	Barbuceanu, F.; Onita, I.; Neicut, A.; Motiu, R.; Burlacu, R.; Barbierato, G.; Zecchin, B.; Fusaro, A.; Schivo, A.; Salviato, A.; Palumbo, E.; Giussani, E.; Monne, I.; Terregino, C.
EPI2015030	PB2	Romania	2022-Feb-23	EPI_ISL_11922821	A/swan/Romania/10678_22VIR2749-7/2022	Institute for Diagnosis & Animal Health (IDAH)	Istituto Zooprofilattico Sperimentale delle Venezie	Barbuceanu, F.; Onita, I.; Neicut, A.; Motiu, R.; Burlacu, R.; Barbierato, G.; Zecchin, B.; Fusaro, A.; Schivo, A.; Salviato, A.; Palumbo, E.; Giussani, E.; Monne, I.; Terregino, C.
EPI2015031	PB1	Romania	2022-Feb-23	EPI_ISL_11922821	A/swan/Romania/10678_22VIR2749-7/2022	Institute for Diagnosis & Animal Health (IDAH)	Istituto Zooprofilattico Sperimentale delle Venezie	Barbuceanu, F.; Onita, I.; Neicut, A.; Motiu, R.; Burlacu, R.; Barbierato, G.; Zecchin, B.; Fusaro, A.; Schivo, A.; Salviato, A.; Palumbo, E.; Giussani, E.; Monne, I.; Terregino, C.
EPI2015032	NA	Romania	2022-Feb-23	EPI_ISL_11922821	A/swan/Romania/10678_22VIR2749-7/2022	Institute for Diagnosis & Animal Health (IDAH)	Istituto Zooprofilattico Sperimentale delle Venezie	Barbuceanu, F.; Onita, I.; Neicut, A.; Motiu, R.; Burlacu, R.; Barbierato, G.; Zecchin, B.; Fusaro, A.; Schivo, A.; Salviato, A.; Palumbo, E.; Giussani, E.; Monne, I.; Terregino, C.
EPI2015033	HA	Romania	2022-Feb-23	EPI_ISL_11922821	A/swan/Romania/10678_22VIR2749-7/2022	Institute for Diagnosis & Animal Health (IDAH)	Istituto Zooprofilattico Sperimentale delle Venezie	Barbuceanu, F.; Onita, I.; Neicut, A.; Motiu, R.; Burlacu, R.; Barbierato, G.; Zecchin, B.; Fusaro, A.; Schivo, A.; Salviato, A.; Palumbo, E.; Giussani, E.; Monne, I.; Terregino, C.
EPI2015026	NP	Romania	2022-Feb-23	EPI_ISL_11922821	A/swan/Romania/10678_22VIR2749-7/2022	Institute for Diagnosis & Animal Health (IDAH)	Istituto Zooprofilattico Sperimentale delle Venezie	Barbuceanu, F.; Onita, I.; Neicut, A.; Motiu, R.; Burlacu, R.; Barbierato, G.; Zecchin, B.; Fusaro, A.; Schivo, A.; Salviato, A.; Palumbo, E.; Giussani, E.; Monne, I.; Terregino, C.
EPI2015018	NP	Romania	2022-Feb-22	EPI_ISL_11922820	A/swan/Romania/10656_22VIR2749-6/2022	Institute for Diagnosis & Animal Health (IDAH)	Istituto Zooprofilattico Sperimentale delle Venezie	Barbuceanu, F.; Onita, I.; Neicut, A.; Motiu, R.; Burlacu, R.; Barbierato, G.; Zecchin, B.; Fusaro, A.; Schivo, A.; Salviato, A.; Palumbo, E.; Giussani, E.; Monne, I.; Terregino, C.
EPI2015019	NS	Romania	2022-Feb-22	EPI_ISL_11922820	A/swan/Romania/10656_22VIR2749-6/2022	Institute for Diagnosis & Animal Health (IDAH)	Istituto Zooprofilattico Sperimentale delle Venezie	Barbuceanu, F.; Onita, I.; Neicut, A.; Motiu, R.; Burlacu, R.; Barbierato, G.; Zecchin, B.; Fusaro, A.; Schivo, A.; Salviato, A.; Palumbo, E.; Giussani, E.; Monne, I.; Terregino, C.
EPI2015020	MP	Romania	2022-Feb-22	EPI_ISL_11922820	A/swan/Romania/10656_22VIR2749-6/2022	Institute for Diagnosis & Animal Health (IDAH)	Istituto Zooprofilattico Sperimentale delle Venezie	Barbuceanu, F.; Onita, I.; Neicut, A.; Motiu, R.; Burlacu, R.; Barbierato, G.; Zecchin, B.; Fusaro, A.; Schivo, A.; Salviato, A.; Palumbo, E.; Giussani, E.; Monne, I.; Terregino, C.
EPI2015021	PA	Romania	2022-Feb-22	EPI_ISL_11922820	A/swan/Romania/10656_22VIR2749-6/2022	Institute for Diagnosis & Animal Health (IDAH)	Istituto Zooprofilattico Sperimentale delle Venezie	Barbuceanu, F.; Onita, I.; Neicut, A.; Motiu, R.; Burlacu, R.; Barbierato, G.; Zecchin, B.; Fusaro, A.; Schivo, A.; Salviato, A.; Palumbo, E.; Giussani, E.; Monne, I.; Terregino, C.
EPI2015022	PB2	Romania	2022-Feb-22	EPI_ISL_11922820	A/swan/Romania/10656_22VIR2749-6/2022	Institute for Diagnosis & Animal Health (IDAH)	Istituto Zooprofilattico Sperimentale delle Venezie	Barbuceanu, F.; Onita, I.; Neicut, A.; Motiu, R.; Burlacu, R.; Barbierato, G.; Zecchin, B.; Fusaro, A.; Schivo, A.; Salviato, A.; Palumbo, E.; Giussani, E.; Monne, I.; Terregino, C.
EPI2015023	PB1	Romania	2022-Feb-22	EPI_ISL_11922820	A/swan/Romania/10656_22VIR2749-6/2022	Institute for Diagnosis & Animal Health (IDAH)	Istituto Zooprofilattico Sperimentale delle Venezie	Barbuceanu, F.; Onita, I.; Neicut, A.; Motiu, R.; Burlacu, R.; Barbierato, G.; Zecchin, B.; Fusaro, A.; Schivo, A.; Salviato, A.; Palumbo, E.; Giussani, E.; Monne, I.; Terregino, C.
EPI2015024	NA	Romania	2022-Feb-22	EPI_ISL_11922820	A/swan/Romania/10656_22VIR2749-6/2022	Institute for Diagnosis & Animal Health (IDAH)	Istituto Zooprofilattico Sperimentale delle Venezie	Barbuceanu, F.; Onita, I.; Neicut, A.; Motiu, R.; Burlacu, R.; Barbierato, G.; Zecchin, B.; Fusaro, A.; Schivo, A.; Salviato, A.; Palumbo, E.; Giussani, E.; Monne, I.; Terregino, C.
EPI2015025	HA	Romania	2022-Feb-22	EPI_ISL_11922820	A/swan/Romania/10656_22VIR2749-6/2022	Institute for Diagnosis & Animal Health (IDAH)	Istituto Zooprofilattico Sperimentale delle Venezie	Barbuceanu, F.; Onita, I.; Neicut, A.; Motiu, R.; Burlacu, R.; Barbierato, G.; Zecchin, B.; Fusaro, A.; Schivo, A.; Salviato, A.; Palumbo, E.; Giussani, E.; Monne, I.; Terregino, C.
EPI2015002	NP	Romania	2022-Feb-09	EPI_ISL_11922818	A/swan/Romania/10455_22VIR2749-4/2022	Institute for Diagnosis & Animal Health (IDAH)	Istituto Zooprofilattico Sperimentale delle Venezie	Barbuceanu, F.; Onita, I.; Neicut, A.; Motiu, R.; Burlacu, R.; Barbierato, G.; Zecchin, B.; Fusaro, A.; Schivo, A.; Salviato, A.; Palumbo, E.; Giussani, E.; Monne, I.; Terregino, C.
EPI2015003	NS	Romania	2022-Feb-09	EPI_ISL_11922818	A/swan/Romania/10455_22VIR2749-4/2022	Institute for Diagnosis & Animal Health (IDAH)	Istituto Zooprofilattico Sperimentale delle Venezie	Barbuceanu, F.; Onita, I.; Neicut, A.; Motiu, R.; Burlacu, R.; Barbierato, G.; Zecchin, B.; Fusaro, A.; Schivo, A.; Salviato, A.; Palumbo, E.; Giussani, E.; Monne, I.; Terregino, C.
EPI2015004	MP	Romania	2022-Feb-09	EPI_ISL_11922818	A/swan/Romania/10455_22VIR2749-4/2022	Institute for Diagnosis & Animal Health (IDAH)	Istituto Zooprofilattico Sperimentale delle Venezie	Barbuceanu, F.; Onita, I.; Neicut, A.; Motiu, R.; Burlacu, R.; Barbierato, G.; Zecchin, B.; Fusaro, A.; Schivo, A.; Salviato, A.; Palumbo, E.; Giussani, E.; Monne, I.; Terregino, C.
EPI2015005	PA	Romania	2022-Feb-09	EPI_ISL_11922818	A/swan/Romania/10455_22VIR2749-4/2022	Institute for Diagnosis & Animal Health (IDAH)	Istituto Zooprofilattico Sperimentale delle Venezie	Barbuceanu, F.; Onita, I.; Neicut, A.; Motiu, R.; Burlacu, R.; Barbierato, G.; Zecchin, B.; Fusaro, A.; Schivo, A.; Salviato, A.; Palumbo, E.; Giussani, E.; Monne, I.; Terregino, C.
EPI2015006	PB2	Romania	2022-Feb-09	EPI_ISL_11922818	A/swan/Romania/10455_22VIR2749-4/2022	Institute for Diagnosis & Animal Health (IDAH)	Istituto Zooprofilattico Sperimentale delle Venezie	Barbuceanu, F.; Onita, I.; Neicut, A.; Motiu, R.; Burlacu, R.; Barbierato, G.; Zecchin, B.; Fusaro, A.; Schivo, A.; Salviato, A.; Palumbo, E.; Giussani, E.; Monne, I.; Terregino, C.
EPI2015007	PB1	Romania	2022-Feb-09	EPI_ISL_11922818	A/swan/Romania/10455_22VIR2749-4/2022	Institute for Diagnosis & Animal Health (IDAH)	Istituto Zooprofilattico Sperimentale delle Venezie	Barbuceanu, F.; Onita, I.; Neicut, A.; Motiu, R.; Burlacu, R.; Barbierato, G.; Zecchin, B.; Fusaro, A.; Schivo, A.; Salviato, A.; Palumbo, E.; Giussani, E.; Monne, I.; Terregino, C.
EPI2015008	NA	Romania	2022-Feb-09	EPI_ISL_11922818	A/swan/Romania/10455_22VIR2749-4/2022	Institute for Diagnosis & Animal Health (IDAH)	Istituto Zooprofilattico Sperimentale delle Venezie	Barbuceanu, F.; Onita, I.; Neicut, A.; Motiu, R.; Burlacu, R.; Barbierato, G.; Zecchin, B.; Fusaro, A.; Schivo, A.; Salviato, A.; Palumbo, E.; Giussani, E.; Monne, I.; Terregino, C.
EPI2015009	HA	Romania	2022-Feb-09	EPI_ISL_11922818	A/swan/Romania/10455_22VIR2749-4/2022	Institute for Diagnosis & Animal Health (IDAH)	Istituto Zooprofilattico Sperimentale delle Venezie	Barbuceanu, F.; Onita, I.; Neicut, A.; Motiu, R.; Burlacu, R.; Barbierato, G.; Zecchin, B.; Fusaro, A.; Schivo, A.; Salviato, A.; Palumbo, E.; Giussani, E.; Monne, I.; Terregino, C.
EPI2014994	NP	Romania	2022-Feb-03	EPI_ISL_11922817	A/swan/Romania/10394_22VIR2749-3/2022	Institute for Diagnosis & Animal Health (IDAH)	Istituto Zooprofilattico Sperimentale delle Venezie	Barbuceanu, F.; Onita, I.; Neicut, A.; Motiu, R.; Burlacu, R.; Barbierato, G.; Zecchin, B.; Fusaro, A.; Schivo, A.; Salviato, A.; Palumbo, E.; Giussani, E.; Monne, I.; Terregino, C.
EPI2014995	NS	Romania	2022-Feb-03	EPI_ISL_11922817	A/swan/Romania/10394_22VIR2749-3/2022	Institute for Diagnosis & Animal Health (IDAH)	Istituto Zooprofilattico Sperimentale delle Venezie	Barbuceanu, F.; Onita, I.; Neicut, A.; Motiu, R.; Burlacu, R.; Barbierato, G.; Zecchin, B.; Fusaro, A.; Schivo, A.; Salviato, A.; Palumbo, E.; Giussani, E.; Monne, I.; Terregino, C.
EPI2014996	MP	Romania	2022-Feb-03	EPI_ISL_11922817	A/swan/Romania/10394_22VIR2749-3/2022	Institute for Diagnosis & Animal Health (IDAH)	Istituto Zooprofilattico Sperimentale delle Venezie	Barbuceanu, F.; Onita, I.; Neicut, A.; Motiu, R.; Burlacu, R.; Barbierato, G.; Zecchin, B.; Fusaro, A.; Schivo, A.; Salviato, A.; Palumbo, E.; Giussani, E.; Monne, I.; Terregino, C.
EPI2014997	PA	Romania	2022-Feb-03	EPI_ISL_11922817	A/swan/Romania/10394_22VIR2749-3/2022	Institute for Diagnosis & Animal Health (IDAH)	Istituto Zooprofilattico Sperimentale delle Venezie	Barbuceanu, F.; Onita, I.; Neicut, A.; Motiu, R.; Burlacu, R.; Barbierato, G.; Zecchin, B.; Fusaro, A.; Schivo, A.; Salviato, A.; Palumbo, E.; Giussani, E.; Monne, I.; Terregino, C.
EPI2014998	PB2	Romania	2022-Feb-03	EPI_ISL_11922817	A/swan/Romania/10394_22VIR2749-3/2022	Institute for Diagnosis & Animal Health (IDAH)	Istituto Zooprofilattico Sperimentale delle Venezie	Barbuceanu, F.; Onita, I.; Neicut, A.; Motiu, R.; Burlacu, R.; Barbierato, G.; Zecchin, B.; Fusaro, A.; Schivo, A.; Salviato, A.; Palumbo, E.; Giussani, E.; Monne, I.; Terregino, C.
EPI2014999	PB1	Romania	2022-Feb-03	EPI_ISL_11922817	A/swan/Romania/10394_22VIR2749-3/2022	Institute for Diagnosis & Animal Health (IDAH)	Istituto Zooprofilattico Sperimentale delle Venezie	Barbuceanu, F.; Onita, I.; Neicut, A.; Motiu, R.; Burlacu, R.; Barbierato, G.; Zecchin, B.; Fusaro, A.; Schivo, A.; Salviato, A.; Palumbo, E.; Giussani, E.; Monne, I.; Terregino, C.
EPI2015000	NA	Romania	2022-Feb-03	EPI_ISL_11922817	A/swan/Romania/10394_22VIR2749-3/2022	Institute for Diagnosis & Animal Health (IDAH)	Istituto Zooprofilattico Sperimentale delle Venezie	Barbuceanu, F.; Onita, I.; Neicut, A.; Motiu, R.; Burlacu, R.; Barbierato, G.; Zecchin, B.; Fusaro, A.; Schivo, A.; Salviato, A.; Palumbo, E.; Giussani, E.; Monne, I.; Terregino, C.
EPI2015001	HA	Romania	2022-Feb-03	EPI_ISL_11922817	A/swan/Romania/10394_22VIR2749-3/2022	Institute for Diagnosis & Animal Health (IDAH)	Istituto Zooprofilattico Sperimentale delle Venezie	Barbuceanu, F.; Onita, I.; Neicut, A.; Motiu, R.; Burlacu, R.; Barbierato, G.; Zecchin, B.; Fusaro, A.; Schivo, A.; Salviato, A.; Palumbo, E.; Giussani, E.; Monne, I.; Terregino, C.
EPI2014986	NP	Romania	2022-Feb-01	EPI_ISL_11922816	A/swan/Romania/10324_22VIR2749-2/2022	Institute for Diagnosis & Animal Health (IDAH)	Istituto Zooprofilattico Sperimentale delle Venezie	Barbuceanu, F.; Onita, I.; Neicut, A.; Motiu, R.; Burlacu, R.; Barbierato, G.; Zecchin, B.; Fusaro, A.; Schivo, A.; Salviato, A.; Palumbo, E.; Giussani, E.; Monne, I.; Terregino, C.
EPI2014987	NS	Romania	2022-Feb-01	EPI_ISL_11922816	A/swan/Romania/10324_22VIR2749-2/2022	Institute for Diagnosis & Animal Health (IDAH)	Istituto Zooprofilattico Sperimentale delle Venezie	Barbuceanu, F.; Onita, I.; Neicut, A.; Motiu, R.; Burlacu, R.; Barbierato, G.; Zecchin, B.; Fusaro, A.; Schivo, A.; Salviato, A.; Palumbo, E.; Giussani, E.; Monne, I.; Terregino, C.
EPI2014990	PB2	Romania	2022-Feb-01	EPI_ISL_11922816	A/swan/Romania/10324_22VIR2749-2/2022	Institute for Diagnosis & Animal Health (IDAH)	Istituto Zooprofilattico Sperimentale delle Venezie	Barbuceanu, F.; Onita, I.; Neicut, A.; Motiu, R.; Burlacu, R.; Barbierato, G.; Zecchin, B.; Fusaro, A.; Schivo, A.; Salviato, A.; Palumbo, E.; Giussani, E.; Monne, I.; Terregino, C.
EPI2014991	PB1	Romania	2022-Feb-01	EPI_ISL_11922816	A/swan/Romania/10324_22VIR2749-2/2022	Institute for Diagnosis & Animal Health (IDAH)	Istituto Zooprofilattico Sperimentale delle Venezie	Barbuceanu, F.; Onita, I.; Neicut, A.; Motiu, R.; Burlacu, R.; Barbierato, G.; Zecchin, B.; Fusaro, A.; Schivo, A.; Salviato, A.; Palumbo, E.; Giussani, E.; Monne, I.; Terregino, C.
EPI2014992	NA	Romania	2022-Feb-01	EPI_ISL_11922816	A/swan/Romania/10324_22VIR2749-2/2022	Institute for Diagnosis & Animal Health (IDAH)	Istituto Zooprofilattico Sperimentale delle Venezie	Barbuceanu, F.; Onita, I.; Neicut, A.; Motiu, R.; Burlacu, R.; Barbierato, G.; Zecchin, B.; Fusaro, A.; Schivo, A.; Salviato, A.; Palumbo, E.; Giussani, E.; Monne, I.; Terregino, C.
EPI2014988	MP	Romania	2022-Feb-01	EPI_ISL_11922816	A/swan/Romania/10324_22VIR2749-2/2022	Institute for Diagnosis & Animal Health (IDAH)	Istituto Zooprofilattico Sperimentale delle Venezie	Barbuceanu, F.; Onita, I.; Neicut, A.; Motiu, R.; Burlacu, R.; Barbierato, G.; Zecchin, B.; Fusaro, A.; Schivo, A.; Salviato, A.; Palumbo, E.; Giussani, E.; Monne, I.; Terregino, C.
EPI2014989	PA	Romania	2022-Feb-01	EPI_ISL_11922816	A/swan/Romania/10324_22VIR2749-2/2022	Institute for Diagnosis & Animal Health (IDAH)	Istituto Zooprofilattico Sperimentale delle Venezie	Barbuceanu, F.; Onita, I.; Neicut, A.; Motiu, R.; Burlacu, R.; Barbierato, G.; Zecchin, B.; Fusaro, A.; Schivo, A.; Salviato, A.; Palumbo, E.; Giussani, E.; Monne, I.; Terregino, C.
EPI2014993	HA	Romania	2022-Feb-01	EPI_ISL_11922816	A/swan/Romania/10324_22VIR2749-2/2022	Institute for Diagnosis & Animal Health (IDAH)	Istituto Zooprofilattico Sperimentale delle Venezie	Barbuceanu, F.; Onita, I.; Neicut, A.; Motiu, R.; Burlacu, R.; Barbierato, G.; Zecchin, B.; Fusaro, A.; Schivo, A.; Salviato, A.; Palumbo, E.; Giussani, E.; Monne, I.; Terregino, C.
EPI2014978	NP	Romania	2021-Dec-08	EPI_ISL_11922815	A/swan/Romania/16905_22VIR2749-1/2021	Institute for Diagnosis & Animal Health (IDAH)	Istituto Zooprofilattico Sperimentale delle Venezie	Barbuceanu, F.; Onita, I.; Neicut, A.; Motiu, R.; Burlacu, R.; Barbierato, G.; Zecchin, B.; Fusaro, A.; Schivo, A.; Salviato, A.; Palumbo, E.; Giussani, E.; Monne, I.; Terregino, C.
EPI2014979	NS	Romania	2021-Dec-08	EPI_ISL_11922815	A/swan/Romania/16905_22VIR2749-1/2021	Institute for Diagnosis & Animal Health (IDAH)	Istituto Zooprofilattico Sperimentale delle Venezie	Barbuceanu, F.; Onita, I.; Neicut, A.; Motiu, R.; Burlacu, R.; Barbierato, G.; Zecchin, B.; Fusaro, A.; Schivo, A.; Salviato, A.; Palumbo, E.; Giussani, E.; Monne, I.; Terregino, C.
EPI2014980	MP	Romania	2021-Dec-08	EPI_ISL_11922815	A/swan/Romania/16905_22VIR2749-1/2021	Institute for Diagnosis & Animal Health (IDAH)	Istituto Zooprofilattico Sperimentale delle Venezie	Barbuceanu, F.; Onita, I.; Neicut, A.; Motiu, R.; Burlacu, R.; Barbierato, G.; Zecchin, B.; Fusaro, A.; Schivo, A.; Salviato, A.; Palumbo, E.; Giussani, E.; Monne, I.; Terregino, C.
EPI2014984	NA	Romania	2021-Dec-08	EPI_ISL_11922815	A/swan/Romania/16905_22VIR2749-1/2021	Institute for Diagnosis & Animal Health (IDAH)	Istituto Zooprofilattico Sperimentale delle Venezie	Barbuceanu, F.; Onita, I.; Neicut, A.; Motiu, R.; Burlacu, R.; Barbierato, G.; Zecchin, B.; Fusaro, A.; Schivo, A.; Salviato, A.; Palumbo, E.; Giussani, E.; Monne, I.; Terregino, C.
EPI2014985	HA	Romania	2021-Dec-08	EPI_ISL_11922815	A/swan/Romania/16905_22VIR2749-1/2021	Institute for Diagnosis & Animal Health (IDAH)	Istituto Zooprofilattico Sperimentale delle Venezie	Barbuceanu, F.; Onita, I.; Neicut, A.; Motiu, R.; Burlacu, R.; Barbierato, G.; Zecchin, B.; Fusaro, A.; Schivo, A.; Salviato, A.; Palumbo, E.; Giussani, E.; Monne, I.; Terregino, C.
EPI2014981	PA	Romania	2021-Dec-08	EPI_ISL_11922815	A/swan/Romania/16905_22VIR2749-1/2021	Institute for Diagnosis & Animal Health (IDAH)	Istituto Zooprofilattico Sperimentale delle Venezie	Barbuceanu, F.; Onita, I.; Neicut, A.; Motiu, R.; Burlacu, R.; Barbierato, G.; Zecchin, B.; Fusaro, A.; Schivo, A.; Salviato, A.; Palumbo, E.; Giussani, E.; Monne, I.; Terregino, C.
EPI2014982	PB2	Romania	2021-Dec-08	EPI_ISL_11922815	A/swan/Romania/16905_22VIR2749-1/2021	Institute for Diagnosis & Animal Health (IDAH)	Istituto Zooprofilattico Sperimentale delle Venezie	Barbuceanu, F.; Onita, I.; Neicut, A.; Motiu, R.; Burlacu, R.; Barbierato, G.; Zecchin, B.; Fusaro, A.; Schivo, A.; Salviato, A.; Palumbo, E.; Giussani, E.; Monne, I.; Terregino, C.
EPI2014983	PB1	Romania	2021-Dec-08	EPI_ISL_11922815	A/swan/Romania/16905_22VIR2749-1/2021	Institute for Diagnosis & Animal Health (IDAH)	Istituto Zooprofilattico Sperimentale delle Venezie	Barbuceanu, F.; Onita, I.; Neicut, A.; Motiu, R.; Burlacu, R.; Barbierato, G.; Zecchin, B.; Fusaro, A.; Schivo, A.; Salviato, A.; Palumbo, E.; Giussani, E.; Monne, I.; Terregino, C.
EPI2014976	NA	Poland	2022-Feb-17	EPI_ISL_11922814	A/swan/Poland/MB083_22VIR2515-8/2022	National Veterinary Research Institute	Istituto Zooprofilattico Sperimentale delle Venezie	Swieton, E.; Smietanka, K.; Barbierato, G.; Zecchin, B.; Fusaro, A.; Schivo, A.; Salviato, A.; Palumbo, E.; Giussani, E.; Monne, I.; Terregino, C.
EPI2014977	HA	Poland	2022-Feb-17	EPI_ISL_11922814	A/swan/Poland/MB083_22VIR2515-8/2022	National Veterinary Research Institute	Istituto Zooprofilattico Sperimentale delle Venezie	Swieton, E.; Smietanka, K.; Barbierato, G.; Zecchin, B.; Fusaro, A.; Schivo, A.; Salviato, A.; Palumbo, E.; Giussani, E.; Monne, I.; Terregino, C.
EPI2014974	PB2	Poland	2022-Feb-17	EPI_ISL_11922814	A/swan/Poland/MB083_22VIR2515-8/2022	National Veterinary Research Institute	Istituto Zooprofilattico Sperimentale delle Venezie	Swieton, E.; Smietanka, K.; Barbierato, G.; Zecchin, B.; Fusaro, A.; Schivo, A.; Salviato, A.; Palumbo, E.; Giussani, E.; Monne, I.; Terregino, C.
EPI2014975	PB1	Poland	2022-Feb-17	EPI_ISL_11922814	A/swan/Poland/MB083_22VIR2515-8/2022	National Veterinary Research Institute	Istituto Zooprofilattico Sperimentale delle Venezie	Swieton, E.; Smietanka, K.; Barbierato, G.; Zecchin, B.; Fusaro, A.; Schivo, A.; Salviato, A.; Palumbo, E.; Giussani, E.; Monne, I.; Terregino, C.
EPI2014970	NP	Poland	2022-Feb-17	EPI_ISL_11922814	A/swan/Poland/MB083_22VIR2515-8/2022	National Veterinary Research Institute	Istituto Zooprofilattico Sperimentale delle Venezie	Swieton, E.; Smietanka, K.; Barbierato, G.; Zecchin, B.; Fusaro, A.; Schivo, A.; Salviato, A.; Palumbo, E.; Giussani, E.; Monne, I.; Terregino, C.
EPI2014971	NS	Poland	2022-Feb-17	EPI_ISL_11922814	A/swan/Poland/MB083_22VIR2515-8/2022	National Veterinary Research Institute	Istituto Zooprofilattico Sperimentale delle Venezie	Swieton, E.; Smietanka, K.; Barbierato, G.; Zecchin, B.; Fusaro, A.; Schivo, A.; Salviato, A.; Palumbo, E.; Giussani, E.; Monne, I.; Terregino, C.
EPI2014972	MP	Poland	2022-Feb-17	EPI_ISL_11922814	A/swan/Poland/MB083_22VIR2515-8/2022	National Veterinary Research Institute	Istituto Zooprofilattico Sperimentale delle Venezie	Swieton, E.; Smietanka, K.; Barbierato, G.; Zecchin, B.; Fusaro, A.; Schivo, A.; Salviato, A.; Palumbo, E.; Giussani, E.; Monne, I.; Terregino, C.
EPI2014973	PA	Poland	2022-Feb-17	EPI_ISL_11922814	A/swan/Poland/MB083_22VIR2515-8/2022	National Veterinary Research Institute	Istituto Zooprofilattico Sperimentale delle Venezie	Swieton, E.; Smietanka, K.; Barbierato, G.; Zecchin, B.; Fusaro, A.; Schivo, A.; Salviato, A.; Palumbo, E.; Giussani, E.; Monne, I.; Terregino, C.
EPI2014966	PB2	Poland	2022-Feb-10	EPI_ISL_11922813	A/swan/Poland/MB078_22VIR2515-7/2022	National Veterinary Research Institute	Istituto Zooprofilattico Sperimentale delle Venezie	Swieton, E.; Smietanka, K.; Barbierato, G.; Zecchin, B.; Fusaro, A.; Schivo, A.; Salviato, A.; Palumbo, E.; Giussani, E.; Monne, I.; Terregino, C.
EPI2014967	PB1	Poland	2022-Feb-10	EPI_ISL_11922813	A/swan/Poland/MB078_22VIR2515-7/2022	National Veterinary Research Institute	Istituto Zooprofilattico Sperimentale delle Venezie	Swieton, E.; Smietanka, K.; Barbierato, G.; Zecchin, B.; Fusaro, A.; Schivo, A.; Salviato, A.; Palumbo, E.; Giussani, E.; Monne, I.; Terregino, C.
EPI2014962	NP	Poland	2022-Feb-10	EPI_ISL_11922813	A/swan/Poland/MB078_22VIR2515-7/2022	National Veterinary Research Institute	Istituto Zooprofilattico Sperimentale delle Venezie	Swieton, E.; Smietanka, K.; Barbierato, G.; Zecchin, B.; Fusaro, A.; Schivo, A.; Salviato, A.; Palumbo, E.; Giussani, E.; Monne, I.; Terregino, C.
EPI2014963	NS	Poland	2022-Feb-10	EPI_ISL_11922813	A/swan/Poland/MB078_22VIR2515-7/2022	National Veterinary Research Institute	Istituto Zooprofilattico Sperimentale delle Venezie	Swieton, E.; Smietanka, K.; Barbierato, G.; Zecchin, B.; Fusaro, A.; Schivo, A.; Salviato, A.; Palumbo, E.; Giussani, E.; Monne, I.; Terregino, C.
EPI2014964	MP	Poland	2022-Feb-10	EPI_ISL_11922813	A/swan/Poland/MB078_22VIR2515-7/2022	National Veterinary Research Institute	Istituto Zooprofilattico Sperimentale delle Venezie	Swieton, E.; Smietanka, K.; Barbierato, G.; Zecchin, B.; Fusaro, A.; Schivo, A.; Salviato, A.; Palumbo, E.; Giussani, E.; Monne, I.; Terregino, C.
EPI2014965	PA	Poland	2022-Feb-10	EPI_ISL_11922813	A/swan/Poland/MB078_22VIR2515-7/2022	National Veterinary Research Institute	Istituto Zooprofilattico Sperimentale delle Venezie	Swieton, E.; Smietanka, K.; Barbierato, G.; Zecchin, B.; Fusaro, A.; Schivo, A.; Salviato, A.; Palumbo, E.; Giussani, E.; Monne, I.; Terregino, C.
EPI2014968	NA	Poland	2022-Feb-10	EPI_ISL_11922813	A/swan/Poland/MB078_22VIR2515-7/2022	National Veterinary Research Institute	Istituto Zooprofilattico Sperimentale delle Venezie	Swieton, E.; Smietanka, K.; Barbierato, G.; Zecchin, B.; Fusaro, A.; Schivo, A.; Salviato, A.; Palumbo, E.; Giussani, E.; Monne, I.; Terregino, C.
EPI2014969	HA	Poland	2022-Feb-10	EPI_ISL_11922813	A/swan/Poland/MB078_22VIR2515-7/2022	National Veterinary Research Institute	Istituto Zooprofilattico Sperimentale delle Venezie	Swieton, E.; Smietanka, K.; Barbierato, G.; Zecchin, B.; Fusaro, A.; Schivo, A.; Salviato, A.; Palumbo, E.; Giussani, E.; Monne, I.; Terregino, C.
EPI1998207	PB2	Spain	2021-Dec-22	EPI_ISL_11259292	A/swan/Spain/4087-1_22VIR2142-1/2021	Laboratorio Central de Veterinaria	Istituto Zooprofilattico Sperimentale delle Venezie	Ruano, M.J.; Rocha, A.; Sanchez, A.; Aguero, M; Barbierato, G.; Zecchin, B.; Fusaro, A.; Schivo, A.; Salviato, A.; Palumbo, E.; Giussani, E.; Monne, I.; Terregino, C.
EPI1998208	PB1	Spain	2021-Dec-22	EPI_ISL_11259292	A/swan/Spain/4087-1_22VIR2142-1/2021	Laboratorio Central de Veterinaria	Istituto Zooprofilattico Sperimentale delle Venezie	Ruano, M.J.; Rocha, A.; Sanchez, A.; Aguero, M; Barbierato, G.; Zecchin, B.; Fusaro, A.; Schivo, A.; Salviato, A.; Palumbo, E.; Giussani, E.; Monne, I.; Terregino, C.
EPI1998203	NP	Spain	2021-Dec-22	EPI_ISL_11259292	A/swan/Spain/4087-1_22VIR2142-1/2021	Laboratorio Central de Veterinaria	Istituto Zooprofilattico Sperimentale delle Venezie	Ruano, M.J.; Rocha, A.; Sanchez, A.; Aguero, M; Barbierato, G.; Zecchin, B.; Fusaro, A.; Schivo, A.; Salviato, A.; Palumbo, E.; Giussani, E.; Monne, I.; Terregino, C.
EPI1998204	NS	Spain	2021-Dec-22	EPI_ISL_11259292	A/swan/Spain/4087-1_22VIR2142-1/2021	Laboratorio Central de Veterinaria	Istituto Zooprofilattico Sperimentale delle Venezie	Ruano, M.J.; Rocha, A.; Sanchez, A.; Aguero, M; Barbierato, G.; Zecchin, B.; Fusaro, A.; Schivo, A.; Salviato, A.; Palumbo, E.; Giussani, E.; Monne, I.; Terregino, C.
EPI1998205	MP	Spain	2021-Dec-22	EPI_ISL_11259292	A/swan/Spain/4087-1_22VIR2142-1/2021	Laboratorio Central de Veterinaria	Istituto Zooprofilattico Sperimentale delle Venezie	Ruano, M.J.; Rocha, A.; Sanchez, A.; Aguero, M; Barbierato, G.; Zecchin, B.; Fusaro, A.; Schivo, A.; Salviato, A.; Palumbo, E.; Giussani, E.; Monne, I.; Terregino, C.
EPI1998206	PA	Spain	2021-Dec-22	EPI_ISL_11259292	A/swan/Spain/4087-1_22VIR2142-1/2021	Laboratorio Central de Veterinaria	Istituto Zooprofilattico Sperimentale delle Venezie	Ruano, M.J.; Rocha, A.; Sanchez, A.; Aguero, M; Barbierato, G.; Zecchin, B.; Fusaro, A.; Schivo, A.; Salviato, A.; Palumbo, E.; Giussani, E.; Monne, I.; Terregino, C.
EPI1998209	NA	Spain	2021-Dec-22	EPI_ISL_11259292	A/swan/Spain/4087-1_22VIR2142-1/2021	Laboratorio Central de Veterinaria	Istituto Zooprofilattico Sperimentale delle Venezie	Ruano, M.J.; Rocha, A.; Sanchez, A.; Aguero, M; Barbierato, G.; Zecchin, B.; Fusaro, A.; Schivo, A.; Salviato, A.; Palumbo, E.; Giussani, E.; Monne, I.; Terregino, C.
EPI1998210	HA	Spain	2021-Dec-22	EPI_ISL_11259292	A/swan/Spain/4087-1_22VIR2142-1/2021	Laboratorio Central de Veterinaria	Istituto Zooprofilattico Sperimentale delle Venezie	Ruano, M.J.; Rocha, A.; Sanchez, A.; Aguero, M; Barbierato, G.; Zecchin, B.; Fusaro, A.; Schivo, A.; Salviato, A.; Palumbo, E.; Giussani, E.; Monne, I.; Terregino, C.
EPI1995117	NP	Slovenia	2022-Jan-03	EPI_ISL_11007535	A/swan/Slovenia/13_22VIR777-8/2022	University of Ljubljana	Istituto Zooprofilattico Sperimentale delle Venezie	Slavec, B.; Ra?nik, J.; Krape?, U.; ?labravec, Z.; A?ko, J.; Cociancich, V.; Paller, T.; Vidrih, ?.; Rojs, O.Z.; Arseniev, S.; Groza, O.; Barbierato, G.; Zecchin, B.; Fusaro, A.; Schivo, A.; Salviato, A.; Palumbo, E.; Giussani, E.; Monne, I.; Terregino, C.
EPI1995118	NS	Slovenia	2022-Jan-03	EPI_ISL_11007535	A/swan/Slovenia/13_22VIR777-8/2022	University of Ljubljana	Istituto Zooprofilattico Sperimentale delle Venezie	Slavec, B.; Ra?nik, J.; Krape?, U.; ?labravec, Z.; A?ko, J.; Cociancich, V.; Paller, T.; Vidrih, ?.; Rojs, O.Z.; Arseniev, S.; Groza, O.; Barbierato, G.; Zecchin, B.; Fusaro, A.; Schivo, A.; Salviato, A.; Palumbo, E.; Giussani, E.; Monne, I.; Terregino, C.
EPI1995119	MP	Slovenia	2022-Jan-03	EPI_ISL_11007535	A/swan/Slovenia/13_22VIR777-8/2022	University of Ljubljana	Istituto Zooprofilattico Sperimentale delle Venezie	Slavec, B.; Ra?nik, J.; Krape?, U.; ?labravec, Z.; A?ko, J.; Cociancich, V.; Paller, T.; Vidrih, ?.; Rojs, O.Z.; Arseniev, S.; Groza, O.; Barbierato, G.; Zecchin, B.; Fusaro, A.; Schivo, A.; Salviato, A.; Palumbo, E.; Giussani, E.; Monne, I.; Terregino, C.
EPI1995120	PA	Slovenia	2022-Jan-03	EPI_ISL_11007535	A/swan/Slovenia/13_22VIR777-8/2022	University of Ljubljana	Istituto Zooprofilattico Sperimentale delle Venezie	Slavec, B.; Ra?nik, J.; Krape?, U.; ?labravec, Z.; A?ko, J.; Cociancich, V.; Paller, T.; Vidrih, ?.; Rojs, O.Z.; Arseniev, S.; Groza, O.; Barbierato, G.; Zecchin, B.; Fusaro, A.; Schivo, A.; Salviato, A.; Palumbo, E.; Giussani, E.; Monne, I.; Terregino, C.
EPI1995121	PB2	Slovenia	2022-Jan-03	EPI_ISL_11007535	A/swan/Slovenia/13_22VIR777-8/2022	University of Ljubljana	Istituto Zooprofilattico Sperimentale delle Venezie	Slavec, B.; Ra?nik, J.; Krape?, U.; ?labravec, Z.; A?ko, J.; Cociancich, V.; Paller, T.; Vidrih, ?.; Rojs, O.Z.; Arseniev, S.; Groza, O.; Barbierato, G.; Zecchin, B.; Fusaro, A.; Schivo, A.; Salviato, A.; Palumbo, E.; Giussani, E.; Monne, I.; Terregino, C.
EPI1995122	PB1	Slovenia	2022-Jan-03	EPI_ISL_11007535	A/swan/Slovenia/13_22VIR777-8/2022	University of Ljubljana	Istituto Zooprofilattico Sperimentale delle Venezie	Slavec, B.; Ra?nik, J.; Krape?, U.; ?labravec, Z.; A?ko, J.; Cociancich, V.; Paller, T.; Vidrih, ?.; Rojs, O.Z.; Arseniev, S.; Groza, O.; Barbierato, G.; Zecchin, B.; Fusaro, A.; Schivo, A.; Salviato, A.; Palumbo, E.; Giussani, E.; Monne, I.; Terregino, C.
EPI1995123	NA	Slovenia	2022-Jan-03	EPI_ISL_11007535	A/swan/Slovenia/13_22VIR777-8/2022	University of Ljubljana	Istituto Zooprofilattico Sperimentale delle Venezie	Slavec, B.; Ra?nik, J.; Krape?, U.; ?labravec, Z.; A?ko, J.; Cociancich, V.; Paller, T.; Vidrih, ?.; Rojs, O.Z.; Arseniev, S.; Groza, O.; Barbierato, G.; Zecchin, B.; Fusaro, A.; Schivo, A.; Salviato, A.; Palumbo, E.; Giussani, E.; Monne, I.; Terregino, C.
EPI1995124	HA	Slovenia	2022-Jan-03	EPI_ISL_11007535	A/swan/Slovenia/13_22VIR777-8/2022	University of Ljubljana	Istituto Zooprofilattico Sperimentale delle Venezie	Slavec, B.; Ra?nik, J.; Krape?, U.; ?labravec, Z.; A?ko, J.; Cociancich, V.; Paller, T.; Vidrih, ?.; Rojs, O.Z.; Arseniev, S.; Groza, O.; Barbierato, G.; Zecchin, B.; Fusaro, A.; Schivo, A.; Salviato, A.; Palumbo, E.; Giussani, E.; Monne, I.; Terregino, C.
EPI1995101	NP	Slovenia	2021-Dec-30	EPI_ISL_11007533	A/swan/Slovenia/2073_22VIR777-6/2021	University of Ljubljana	Istituto Zooprofilattico Sperimentale delle Venezie	Slavec, B.; Ra?nik, J.; Krape?, U.; ?labravec, Z.; A?ko, J.; Cociancich, V.; Paller, T.; Vidrih, ?.; Rojs, O.Z.; Arseniev, S.; Groza, O.; Barbierato, G.; Zecchin, B.; Fusaro, A.; Schivo, A.; Salviato, A.; Palumbo, E.; Giussani, E.; Monne, I.; Terregino, C.
EPI1995102	NS	Slovenia	2021-Dec-30	EPI_ISL_11007533	A/swan/Slovenia/2073_22VIR777-6/2021	University of Ljubljana	Istituto Zooprofilattico Sperimentale delle Venezie	Slavec, B.; Ra?nik, J.; Krape?, U.; ?labravec, Z.; A?ko, J.; Cociancich, V.; Paller, T.; Vidrih, ?.; Rojs, O.Z.; Arseniev, S.; Groza, O.; Barbierato, G.; Zecchin, B.; Fusaro, A.; Schivo, A.; Salviato, A.; Palumbo, E.; Giussani, E.; Monne, I.; Terregino, C.
EPI1995103	MP	Slovenia	2021-Dec-30	EPI_ISL_11007533	A/swan/Slovenia/2073_22VIR777-6/2021	University of Ljubljana	Istituto Zooprofilattico Sperimentale delle Venezie	Slavec, B.; Ra?nik, J.; Krape?, U.; ?labravec, Z.; A?ko, J.; Cociancich, V.; Paller, T.; Vidrih, ?.; Rojs, O.Z.; Arseniev, S.; Groza, O.; Barbierato, G.; Zecchin, B.; Fusaro, A.; Schivo, A.; Salviato, A.; Palumbo, E.; Giussani, E.; Monne, I.; Terregino, C.
EPI1995104	PA	Slovenia	2021-Dec-30	EPI_ISL_11007533	A/swan/Slovenia/2073_22VIR777-6/2021	University of Ljubljana	Istituto Zooprofilattico Sperimentale delle Venezie	Slavec, B.; Ra?nik, J.; Krape?, U.; ?labravec, Z.; A?ko, J.; Cociancich, V.; Paller, T.; Vidrih, ?.; Rojs, O.Z.; Arseniev, S.; Groza, O.; Barbierato, G.; Zecchin, B.; Fusaro, A.; Schivo, A.; Salviato, A.; Palumbo, E.; Giussani, E.; Monne, I.; Terregino, C.
EPI1995107	NA	Slovenia	2021-Dec-30	EPI_ISL_11007533	A/swan/Slovenia/2073_22VIR777-6/2021	University of Ljubljana	Istituto Zooprofilattico Sperimentale delle Venezie	Slavec, B.; Ra?nik, J.; Krape?, U.; ?labravec, Z.; A?ko, J.; Cociancich, V.; Paller, T.; Vidrih, ?.; Rojs, O.Z.; Arseniev, S.; Groza, O.; Barbierato, G.; Zecchin, B.; Fusaro, A.; Schivo, A.; Salviato, A.; Palumbo, E.; Giussani, E.; Monne, I.; Terregino, C.
EPI1995108	HA	Slovenia	2021-Dec-30	EPI_ISL_11007533	A/swan/Slovenia/2073_22VIR777-6/2021	University of Ljubljana	Istituto Zooprofilattico Sperimentale delle Venezie	Slavec, B.; Ra?nik, J.; Krape?, U.; ?labravec, Z.; A?ko, J.; Cociancich, V.; Paller, T.; Vidrih, ?.; Rojs, O.Z.; Arseniev, S.; Groza, O.; Barbierato, G.; Zecchin, B.; Fusaro, A.; Schivo, A.; Salviato, A.; Palumbo, E.; Giussani, E.; Monne, I.; Terregino, C.
EPI1995105	PB2	Slovenia	2021-Dec-30	EPI_ISL_11007533	A/swan/Slovenia/2073_22VIR777-6/2021	University of Ljubljana	Istituto Zooprofilattico Sperimentale delle Venezie	Slavec, B.; Ra?nik, J.; Krape?, U.; ?labravec, Z.; A?ko, J.; Cociancich, V.; Paller, T.; Vidrih, ?.; Rojs, O.Z.; Arseniev, S.; Groza, O.; Barbierato, G.; Zecchin, B.; Fusaro, A.; Schivo, A.; Salviato, A.; Palumbo, E.; Giussani, E.; Monne, I.; Terregino, C.
EPI1995106	PB1	Slovenia	2021-Dec-30	EPI_ISL_11007533	A/swan/Slovenia/2073_22VIR777-6/2021	University of Ljubljana	Istituto Zooprofilattico Sperimentale delle Venezie	Slavec, B.; Ra?nik, J.; Krape?, U.; ?labravec, Z.; A?ko, J.; Cociancich, V.; Paller, T.; Vidrih, ?.; Rojs, O.Z.; Arseniev, S.; Groza, O.; Barbierato, G.; Zecchin, B.; Fusaro, A.; Schivo, A.; Salviato, A.; Palumbo, E.; Giussani, E.; Monne, I.; Terregino, C.
EPI1995094	NS	Slovenia	2021-Dec-30	EPI_ISL_11007532	A/swan/Slovenia/2072_22VIR777-5/2021	University of Ljubljana	Istituto Zooprofilattico Sperimentale delle Venezie	Slavec, B.; Ra?nik, J.; Krape?, U.; ?labravec, Z.; A?ko, J.; Cociancich, V.; Paller, T.; Vidrih, ?.; Rojs, O.Z.; Arseniev, S.; Groza, O.; Barbierato, G.; Zecchin, B.; Fusaro, A.; Schivo, A.; Salviato, A.; Palumbo, E.; Giussani, E.; Monne, I.; Terregino, C.
EPI1995095	MP	Slovenia	2021-Dec-30	EPI_ISL_11007532	A/swan/Slovenia/2072_22VIR777-5/2021	University of Ljubljana	Istituto Zooprofilattico Sperimentale delle Venezie	Slavec, B.; Ra?nik, J.; Krape?, U.; ?labravec, Z.; A?ko, J.; Cociancich, V.; Paller, T.; Vidrih, ?.; Rojs, O.Z.; Arseniev, S.; Groza, O.; Barbierato, G.; Zecchin, B.; Fusaro, A.; Schivo, A.; Salviato, A.; Palumbo, E.; Giussani, E.; Monne, I.; Terregino, C.
EPI1995096	PA	Slovenia	2021-Dec-30	EPI_ISL_11007532	A/swan/Slovenia/2072_22VIR777-5/2021	University of Ljubljana	Istituto Zooprofilattico Sperimentale delle Venezie	Slavec, B.; Ra?nik, J.; Krape?, U.; ?labravec, Z.; A?ko, J.; Cociancich, V.; Paller, T.; Vidrih, ?.; Rojs, O.Z.; Arseniev, S.; Groza, O.; Barbierato, G.; Zecchin, B.; Fusaro, A.; Schivo, A.; Salviato, A.; Palumbo, E.; Giussani, E.; Monne, I.; Terregino, C.
EPI1995093	NP	Slovenia	2021-Dec-30	EPI_ISL_11007532	A/swan/Slovenia/2072_22VIR777-5/2021	University of Ljubljana	Istituto Zooprofilattico Sperimentale delle Venezie	Slavec, B.; Ra?nik, J.; Krape?, U.; ?labravec, Z.; A?ko, J.; Cociancich, V.; Paller, T.; Vidrih, ?.; Rojs, O.Z.; Arseniev, S.; Groza, O.; Barbierato, G.; Zecchin, B.; Fusaro, A.; Schivo, A.; Salviato, A.; Palumbo, E.; Giussani, E.; Monne, I.; Terregino, C.
EPI1995097	PB2	Slovenia	2021-Dec-30	EPI_ISL_11007532	A/swan/Slovenia/2072_22VIR777-5/2021	University of Ljubljana	Istituto Zooprofilattico Sperimentale delle Venezie	Slavec, B.; Ra?nik, J.; Krape?, U.; ?labravec, Z.; A?ko, J.; Cociancich, V.; Paller, T.; Vidrih, ?.; Rojs, O.Z.; Arseniev, S.; Groza, O.; Barbierato, G.; Zecchin, B.; Fusaro, A.; Schivo, A.; Salviato, A.; Palumbo, E.; Giussani, E.; Monne, I.; Terregino, C.
EPI1995098	PB1	Slovenia	2021-Dec-30	EPI_ISL_11007532	A/swan/Slovenia/2072_22VIR777-5/2021	University of Ljubljana	Istituto Zooprofilattico Sperimentale delle Venezie	Slavec, B.; Ra?nik, J.; Krape?, U.; ?labravec, Z.; A?ko, J.; Cociancich, V.; Paller, T.; Vidrih, ?.; Rojs, O.Z.; Arseniev, S.; Groza, O.; Barbierato, G.; Zecchin, B.; Fusaro, A.; Schivo, A.; Salviato, A.; Palumbo, E.; Giussani, E.; Monne, I.; Terregino, C.
EPI1995099	NA	Slovenia	2021-Dec-30	EPI_ISL_11007532	A/swan/Slovenia/2072_22VIR777-5/2021	University of Ljubljana	Istituto Zooprofilattico Sperimentale delle Venezie	Slavec, B.; Ra?nik, J.; Krape?, U.; ?labravec, Z.; A?ko, J.; Cociancich, V.; Paller, T.; Vidrih, ?.; Rojs, O.Z.; Arseniev, S.; Groza, O.; Barbierato, G.; Zecchin, B.; Fusaro, A.; Schivo, A.; Salviato, A.; Palumbo, E.; Giussani, E.; Monne, I.; Terregino, C.
EPI1995100	HA	Slovenia	2021-Dec-30	EPI_ISL_11007532	A/swan/Slovenia/2072_22VIR777-5/2021	University of Ljubljana	Istituto Zooprofilattico Sperimentale delle Venezie	Slavec, B.; Ra?nik, J.; Krape?, U.; ?labravec, Z.; A?ko, J.; Cociancich, V.; Paller, T.; Vidrih, ?.; Rojs, O.Z.; Arseniev, S.; Groza, O.; Barbierato, G.; Zecchin, B.; Fusaro, A.; Schivo, A.; Salviato, A.; Palumbo, E.; Giussani, E.; Monne, I.; Terregino, C.
EPI1995085	NP	Slovenia	2021-Dec-29	EPI_ISL_11007531	A/swan/Slovenia/2060_22VIR777-4/2021	University of Ljubljana	Istituto Zooprofilattico Sperimentale delle Venezie	Slavec, B.; Ra?nik, J.; Krape?, U.; ?labravec, Z.; A?ko, J.; Cociancich, V.; Paller, T.; Vidrih, ?.; Rojs, O.Z.; Arseniev, S.; Groza, O.; Barbierato, G.; Zecchin, B.; Fusaro, A.; Schivo, A.; Salviato, A.; Palumbo, E.; Giussani, E.; Monne, I.; Terregino, C.
EPI1995086	NS	Slovenia	2021-Dec-29	EPI_ISL_11007531	A/swan/Slovenia/2060_22VIR777-4/2021	University of Ljubljana	Istituto Zooprofilattico Sperimentale delle Venezie	Slavec, B.; Ra?nik, J.; Krape?, U.; ?labravec, Z.; A?ko, J.; Cociancich, V.; Paller, T.; Vidrih, ?.; Rojs, O.Z.; Arseniev, S.; Groza, O.; Barbierato, G.; Zecchin, B.; Fusaro, A.; Schivo, A.; Salviato, A.; Palumbo, E.; Giussani, E.; Monne, I.; Terregino, C.
EPI1995087	MP	Slovenia	2021-Dec-29	EPI_ISL_11007531	A/swan/Slovenia/2060_22VIR777-4/2021	University of Ljubljana	Istituto Zooprofilattico Sperimentale delle Venezie	Slavec, B.; Ra?nik, J.; Krape?, U.; ?labravec, Z.; A?ko, J.; Cociancich, V.; Paller, T.; Vidrih, ?.; Rojs, O.Z.; Arseniev, S.; Groza, O.; Barbierato, G.; Zecchin, B.; Fusaro, A.; Schivo, A.; Salviato, A.; Palumbo, E.; Giussani, E.; Monne, I.; Terregino, C.
EPI1995088	PA	Slovenia	2021-Dec-29	EPI_ISL_11007531	A/swan/Slovenia/2060_22VIR777-4/2021	University of Ljubljana	Istituto Zooprofilattico Sperimentale delle Venezie	Slavec, B.; Ra?nik, J.; Krape?, U.; ?labravec, Z.; A?ko, J.; Cociancich, V.; Paller, T.; Vidrih, ?.; Rojs, O.Z.; Arseniev, S.; Groza, O.; Barbierato, G.; Zecchin, B.; Fusaro, A.; Schivo, A.; Salviato, A.; Palumbo, E.; Giussani, E.; Monne, I.; Terregino, C.
EPI1995089	PB2	Slovenia	2021-Dec-29	EPI_ISL_11007531	A/swan/Slovenia/2060_22VIR777-4/2021	University of Ljubljana	Istituto Zooprofilattico Sperimentale delle Venezie	Slavec, B.; Ra?nik, J.; Krape?, U.; ?labravec, Z.; A?ko, J.; Cociancich, V.; Paller, T.; Vidrih, ?.; Rojs, O.Z.; Arseniev, S.; Groza, O.; Barbierato, G.; Zecchin, B.; Fusaro, A.; Schivo, A.; Salviato, A.; Palumbo, E.; Giussani, E.; Monne, I.; Terregino, C.
EPI1995090	PB1	Slovenia	2021-Dec-29	EPI_ISL_11007531	A/swan/Slovenia/2060_22VIR777-4/2021	University of Ljubljana	Istituto Zooprofilattico Sperimentale delle Venezie	Slavec, B.; Ra?nik, J.; Krape?, U.; ?labravec, Z.; A?ko, J.; Cociancich, V.; Paller, T.; Vidrih, ?.; Rojs, O.Z.; Arseniev, S.; Groza, O.; Barbierato, G.; Zecchin, B.; Fusaro, A.; Schivo, A.; Salviato, A.; Palumbo, E.; Giussani, E.; Monne, I.; Terregino, C.
EPI1995091	NA	Slovenia	2021-Dec-29	EPI_ISL_11007531	A/swan/Slovenia/2060_22VIR777-4/2021	University of Ljubljana	Istituto Zooprofilattico Sperimentale delle Venezie	Slavec, B.; Ra?nik, J.; Krape?, U.; ?labravec, Z.; A?ko, J.; Cociancich, V.; Paller, T.; Vidrih, ?.; Rojs, O.Z.; Arseniev, S.; Groza, O.; Barbierato, G.; Zecchin, B.; Fusaro, A.; Schivo, A.; Salviato, A.; Palumbo, E.; Giussani, E.; Monne, I.; Terregino, C.
EPI1995092	HA	Slovenia	2021-Dec-29	EPI_ISL_11007531	A/swan/Slovenia/2060_22VIR777-4/2021	University of Ljubljana	Istituto Zooprofilattico Sperimentale delle Venezie	Slavec, B.; Ra?nik, J.; Krape?, U.; ?labravec, Z.; A?ko, J.; Cociancich, V.; Paller, T.; Vidrih, ?.; Rojs, O.Z.; Arseniev, S.; Groza, O.; Barbierato, G.; Zecchin, B.; Fusaro, A.; Schivo, A.; Salviato, A.; Palumbo, E.; Giussani, E.; Monne, I.; Terregino, C.
EPI1995077	NP	Slovenia	2021-Dec-27	EPI_ISL_11007530	A/swan/Slovenia/2049_22VIR777-3/2021	University of Ljubljana	Istituto Zooprofilattico Sperimentale delle Venezie	Slavec, B.; Ra?nik, J.; Krape?, U.; ?labravec, Z.; A?ko, J.; Cociancich, V.; Paller, T.; Vidrih, ?.; Rojs, O.Z.; Arseniev, S.; Groza, O.; Barbierato, G.; Zecchin, B.; Fusaro, A.; Schivo, A.; Salviato, A.; Palumbo, E.; Giussani, E.; Monne, I.; Terregino, C.
EPI1995078	NS	Slovenia	2021-Dec-27	EPI_ISL_11007530	A/swan/Slovenia/2049_22VIR777-3/2021	University of Ljubljana	Istituto Zooprofilattico Sperimentale delle Venezie	Slavec, B.; Ra?nik, J.; Krape?, U.; ?labravec, Z.; A?ko, J.; Cociancich, V.; Paller, T.; Vidrih, ?.; Rojs, O.Z.; Arseniev, S.; Groza, O.; Barbierato, G.; Zecchin, B.; Fusaro, A.; Schivo, A.; Salviato, A.; Palumbo, E.; Giussani, E.; Monne, I.; Terregino, C.
EPI1995079	MP	Slovenia	2021-Dec-27	EPI_ISL_11007530	A/swan/Slovenia/2049_22VIR777-3/2021	University of Ljubljana	Istituto Zooprofilattico Sperimentale delle Venezie	Slavec, B.; Ra?nik, J.; Krape?, U.; ?labravec, Z.; A?ko, J.; Cociancich, V.; Paller, T.; Vidrih, ?.; Rojs, O.Z.; Arseniev, S.; Groza, O.; Barbierato, G.; Zecchin, B.; Fusaro, A.; Schivo, A.; Salviato, A.; Palumbo, E.; Giussani, E.; Monne, I.; Terregino, C.
EPI1995080	PA	Slovenia	2021-Dec-27	EPI_ISL_11007530	A/swan/Slovenia/2049_22VIR777-3/2021	University of Ljubljana	Istituto Zooprofilattico Sperimentale delle Venezie	Slavec, B.; Ra?nik, J.; Krape?, U.; ?labravec, Z.; A?ko, J.; Cociancich, V.; Paller, T.; Vidrih, ?.; Rojs, O.Z.; Arseniev, S.; Groza, O.; Barbierato, G.; Zecchin, B.; Fusaro, A.; Schivo, A.; Salviato, A.; Palumbo, E.; Giussani, E.; Monne, I.; Terregino, C.
EPI1995081	PB2	Slovenia	2021-Dec-27	EPI_ISL_11007530	A/swan/Slovenia/2049_22VIR777-3/2021	University of Ljubljana	Istituto Zooprofilattico Sperimentale delle Venezie	Slavec, B.; Ra?nik, J.; Krape?, U.; ?labravec, Z.; A?ko, J.; Cociancich, V.; Paller, T.; Vidrih, ?.; Rojs, O.Z.; Arseniev, S.; Groza, O.; Barbierato, G.; Zecchin, B.; Fusaro, A.; Schivo, A.; Salviato, A.; Palumbo, E.; Giussani, E.; Monne, I.; Terregino, C.
EPI1995082	PB1	Slovenia	2021-Dec-27	EPI_ISL_11007530	A/swan/Slovenia/2049_22VIR777-3/2021	University of Ljubljana	Istituto Zooprofilattico Sperimentale delle Venezie	Slavec, B.; Ra?nik, J.; Krape?, U.; ?labravec, Z.; A?ko, J.; Cociancich, V.; Paller, T.; Vidrih, ?.; Rojs, O.Z.; Arseniev, S.; Groza, O.; Barbierato, G.; Zecchin, B.; Fusaro, A.; Schivo, A.; Salviato, A.; Palumbo, E.; Giussani, E.; Monne, I.; Terregino, C.
EPI1995083	NA	Slovenia	2021-Dec-27	EPI_ISL_11007530	A/swan/Slovenia/2049_22VIR777-3/2021	University of Ljubljana	Istituto Zooprofilattico Sperimentale delle Venezie	Slavec, B.; Ra?nik, J.; Krape?, U.; ?labravec, Z.; A?ko, J.; Cociancich, V.; Paller, T.; Vidrih, ?.; Rojs, O.Z.; Arseniev, S.; Groza, O.; Barbierato, G.; Zecchin, B.; Fusaro, A.; Schivo, A.; Salviato, A.; Palumbo, E.; Giussani, E.; Monne, I.; Terregino, C.
EPI1995084	HA	Slovenia	2021-Dec-27	EPI_ISL_11007530	A/swan/Slovenia/2049_22VIR777-3/2021	University of Ljubljana	Istituto Zooprofilattico Sperimentale delle Venezie	Slavec, B.; Ra?nik, J.; Krape?, U.; ?labravec, Z.; A?ko, J.; Cociancich, V.; Paller, T.; Vidrih, ?.; Rojs, O.Z.; Arseniev, S.; Groza, O.; Barbierato, G.; Zecchin, B.; Fusaro, A.; Schivo, A.; Salviato, A.; Palumbo, E.; Giussani, E.; Monne, I.; Terregino, C.
EPI1995069	NP	Slovenia	2021-Dec-26	EPI_ISL_11007529	A/swan/Slovenia/2041_22VIR777-2/2021	University of Ljubljana	Istituto Zooprofilattico Sperimentale delle Venezie	Slavec, B.; Ra?nik, J.; Krape?, U.; ?labravec, Z.; A?ko, J.; Cociancich, V.; Paller, T.; Vidrih, ?.; Rojs, O.Z.; Arseniev, S.; Groza, O.; Barbierato, G.; Zecchin, B.; Fusaro, A.; Schivo, A.; Salviato, A.; Palumbo, E.; Giussani, E.; Monne, I.; Terregino, C.
EPI1995070	NS	Slovenia	2021-Dec-26	EPI_ISL_11007529	A/swan/Slovenia/2041_22VIR777-2/2021	University of Ljubljana	Istituto Zooprofilattico Sperimentale delle Venezie	Slavec, B.; Ra?nik, J.; Krape?, U.; ?labravec, Z.; A?ko, J.; Cociancich, V.; Paller, T.; Vidrih, ?.; Rojs, O.Z.; Arseniev, S.; Groza, O.; Barbierato, G.; Zecchin, B.; Fusaro, A.; Schivo, A.; Salviato, A.; Palumbo, E.; Giussani, E.; Monne, I.; Terregino, C.
EPI1995071	MP	Slovenia	2021-Dec-26	EPI_ISL_11007529	A/swan/Slovenia/2041_22VIR777-2/2021	University of Ljubljana	Istituto Zooprofilattico Sperimentale delle Venezie	Slavec, B.; Ra?nik, J.; Krape?, U.; ?labravec, Z.; A?ko, J.; Cociancich, V.; Paller, T.; Vidrih, ?.; Rojs, O.Z.; Arseniev, S.; Groza, O.; Barbierato, G.; Zecchin, B.; Fusaro, A.; Schivo, A.; Salviato, A.; Palumbo, E.; Giussani, E.; Monne, I.; Terregino, C.
EPI1995072	PA	Slovenia	2021-Dec-26	EPI_ISL_11007529	A/swan/Slovenia/2041_22VIR777-2/2021	University of Ljubljana	Istituto Zooprofilattico Sperimentale delle Venezie	Slavec, B.; Ra?nik, J.; Krape?, U.; ?labravec, Z.; A?ko, J.; Cociancich, V.; Paller, T.; Vidrih, ?.; Rojs, O.Z.; Arseniev, S.; Groza, O.; Barbierato, G.; Zecchin, B.; Fusaro, A.; Schivo, A.; Salviato, A.; Palumbo, E.; Giussani, E.; Monne, I.; Terregino, C.
EPI1995073	PB2	Slovenia	2021-Dec-26	EPI_ISL_11007529	A/swan/Slovenia/2041_22VIR777-2/2021	University of Ljubljana	Istituto Zooprofilattico Sperimentale delle Venezie	Slavec, B.; Ra?nik, J.; Krape?, U.; ?labravec, Z.; A?ko, J.; Cociancich, V.; Paller, T.; Vidrih, ?.; Rojs, O.Z.; Arseniev, S.; Groza, O.; Barbierato, G.; Zecchin, B.; Fusaro, A.; Schivo, A.; Salviato, A.; Palumbo, E.; Giussani, E.; Monne, I.; Terregino, C.
EPI1995074	PB1	Slovenia	2021-Dec-26	EPI_ISL_11007529	A/swan/Slovenia/2041_22VIR777-2/2021	University of Ljubljana	Istituto Zooprofilattico Sperimentale delle Venezie	Slavec, B.; Ra?nik, J.; Krape?, U.; ?labravec, Z.; A?ko, J.; Cociancich, V.; Paller, T.; Vidrih, ?.; Rojs, O.Z.; Arseniev, S.; Groza, O.; Barbierato, G.; Zecchin, B.; Fusaro, A.; Schivo, A.; Salviato, A.; Palumbo, E.; Giussani, E.; Monne, I.; Terregino, C.
EPI1995075	NA	Slovenia	2021-Dec-26	EPI_ISL_11007529	A/swan/Slovenia/2041_22VIR777-2/2021	University of Ljubljana	Istituto Zooprofilattico Sperimentale delle Venezie	Slavec, B.; Ra?nik, J.; Krape?, U.; ?labravec, Z.; A?ko, J.; Cociancich, V.; Paller, T.; Vidrih, ?.; Rojs, O.Z.; Arseniev, S.; Groza, O.; Barbierato, G.; Zecchin, B.; Fusaro, A.; Schivo, A.; Salviato, A.; Palumbo, E.; Giussani, E.; Monne, I.; Terregino, C.
EPI1995076	HA	Slovenia	2021-Dec-26	EPI_ISL_11007529	A/swan/Slovenia/2041_22VIR777-2/2021	University of Ljubljana	Istituto Zooprofilattico Sperimentale delle Venezie	Slavec, B.; Ra?nik, J.; Krape?, U.; ?labravec, Z.; A?ko, J.; Cociancich, V.; Paller, T.; Vidrih, ?.; Rojs, O.Z.; Arseniev, S.; Groza, O.; Barbierato, G.; Zecchin, B.; Fusaro, A.; Schivo, A.; Salviato, A.; Palumbo, E.; Giussani, E.; Monne, I.; Terregino, C.
EPI1987830	PB1	Germany	2022-Jan-30	EPI_ISL_10434073	A/swan/Germany-BW/AI00997/2022	CVUA Karlsruhe	Friedrich-Loeffler-Institut
EPI1987826	NA	Germany	2022-Jan-30	EPI_ISL_10434073	A/swan/Germany-BW/AI00997/2022	CVUA Karlsruhe	Friedrich-Loeffler-Institut
EPI1987824	HA	Germany	2022-Jan-30	EPI_ISL_10434073	A/swan/Germany-BW/AI00997/2022	CVUA Karlsruhe	Friedrich-Loeffler-Institut
EPI1987825	MP	Germany	2022-Jan-30	EPI_ISL_10434073	A/swan/Germany-BW/AI00997/2022	CVUA Karlsruhe	Friedrich-Loeffler-Institut
EPI1987827	NP	Germany	2022-Jan-30	EPI_ISL_10434073	A/swan/Germany-BW/AI00997/2022	CVUA Karlsruhe	Friedrich-Loeffler-Institut
EPI1987829	PA	Germany	2022-Jan-30	EPI_ISL_10434073	A/swan/Germany-BW/AI00997/2022	CVUA Karlsruhe	Friedrich-Loeffler-Institut
EPI1987828	NS	Germany	2022-Jan-30	EPI_ISL_10434073	A/swan/Germany-BW/AI00997/2022	CVUA Karlsruhe	Friedrich-Loeffler-Institut
EPI1987831	PB2	Germany	2022-Jan-30	EPI_ISL_10434073	A/swan/Germany-BW/AI00997/2022	CVUA Karlsruhe	Friedrich-Loeffler-Institut
EPI1987817	MP	Germany	2022-Jan-29	EPI_ISL_10434072	A/swan/Germany-BW/AI00996/2022	CVUA Karlsruhe	Friedrich-Loeffler-Institut
EPI1987819	NP	Germany	2022-Jan-29	EPI_ISL_10434072	A/swan/Germany-BW/AI00996/2022	CVUA Karlsruhe	Friedrich-Loeffler-Institut
EPI1987822	PB1	Germany	2022-Jan-29	EPI_ISL_10434072	A/swan/Germany-BW/AI00996/2022	CVUA Karlsruhe	Friedrich-Loeffler-Institut
EPI1987823	PB2	Germany	2022-Jan-29	EPI_ISL_10434072	A/swan/Germany-BW/AI00996/2022	CVUA Karlsruhe	Friedrich-Loeffler-Institut
EPI1987816	HA	Germany	2022-Jan-29	EPI_ISL_10434072	A/swan/Germany-BW/AI00996/2022	CVUA Karlsruhe	Friedrich-Loeffler-Institut
EPI1987818	NA	Germany	2022-Jan-29	EPI_ISL_10434072	A/swan/Germany-BW/AI00996/2022	CVUA Karlsruhe	Friedrich-Loeffler-Institut
EPI1987821	PA	Germany	2022-Jan-29	EPI_ISL_10434072	A/swan/Germany-BW/AI00996/2022	CVUA Karlsruhe	Friedrich-Loeffler-Institut
EPI1987820	NS	Germany	2022-Jan-29	EPI_ISL_10434072	A/swan/Germany-BW/AI00996/2022	CVUA Karlsruhe	Friedrich-Loeffler-Institut
EPI1980590	NP	Czech Republic	2021-Dec-20	EPI_ISL_9603927	A/mute swan/Czech Republic/25702-2/2021	State Veterinary Institute Prague	State Veterinary Institute Prague	Alexander,Nagy;Lenka,Cernikova;Martina,Stara
EPI1980592	NS	Czech Republic	2021-Dec-20	EPI_ISL_9603927	A/mute swan/Czech Republic/25702-2/2021	State Veterinary Institute Prague	State Veterinary Institute Prague	Alexander,Nagy;Lenka,Cernikova;Martina,Stara
EPI1980593	MP	Czech Republic	2021-Dec-20	EPI_ISL_9603927	A/mute swan/Czech Republic/25702-2/2021	State Veterinary Institute Prague	State Veterinary Institute Prague	Alexander,Nagy;Lenka,Cernikova;Martina,Stara
EPI1980594	PA	Czech Republic	2021-Dec-20	EPI_ISL_9603927	A/mute swan/Czech Republic/25702-2/2021	State Veterinary Institute Prague	State Veterinary Institute Prague	Alexander,Nagy;Lenka,Cernikova;Martina,Stara
EPI1980595	PB2	Czech Republic	2021-Dec-20	EPI_ISL_9603927	A/mute swan/Czech Republic/25702-2/2021	State Veterinary Institute Prague	State Veterinary Institute Prague	Alexander,Nagy;Lenka,Cernikova;Martina,Stara
EPI1980601	NA	Czech Republic	2021-Dec-20	EPI_ISL_9603927	A/mute swan/Czech Republic/25702-2/2021	State Veterinary Institute Prague	State Veterinary Institute Prague	Alexander,Nagy;Lenka,Cernikova;Martina,Stara
EPI1980605	HA	Czech Republic	2021-Dec-20	EPI_ISL_9603927	A/mute swan/Czech Republic/25702-2/2021	State Veterinary Institute Prague	State Veterinary Institute Prague	Alexander,Nagy;Lenka,Cernikova;Martina,Stara
EPI1980598	PB1	Czech Republic	2021-Dec-20	EPI_ISL_9603927	A/mute swan/Czech Republic/25702-2/2021	State Veterinary Institute Prague	State Veterinary Institute Prague	Alexander,Nagy;Lenka,Cernikova;Martina,Stara
EPI1980558	NP	Czech Republic	2021-Nov-15	EPI_ISL_9603922	A/mute swan/Czech Republic/22684/2021	State Veterinary Institute Prague	State Veterinary Institute Prague	Alexander,Nagy;Lenka,Cernikova;Martina,Stara
EPI1980560	NS	Czech Republic	2021-Nov-15	EPI_ISL_9603922	A/mute swan/Czech Republic/22684/2021	State Veterinary Institute Prague	State Veterinary Institute Prague	Alexander,Nagy;Lenka,Cernikova;Martina,Stara
EPI1980561	MP	Czech Republic	2021-Nov-15	EPI_ISL_9603922	A/mute swan/Czech Republic/22684/2021	State Veterinary Institute Prague	State Veterinary Institute Prague	Alexander,Nagy;Lenka,Cernikova;Martina,Stara
EPI1980562	PA	Czech Republic	2021-Nov-15	EPI_ISL_9603922	A/mute swan/Czech Republic/22684/2021	State Veterinary Institute Prague	State Veterinary Institute Prague	Alexander,Nagy;Lenka,Cernikova;Martina,Stara
EPI1980568	NA	Czech Republic	2021-Nov-15	EPI_ISL_9603922	A/mute swan/Czech Republic/22684/2021	State Veterinary Institute Prague	State Veterinary Institute Prague	Alexander,Nagy;Lenka,Cernikova;Martina,Stara
EPI1980573	HA	Czech Republic	2021-Nov-15	EPI_ISL_9603922	A/mute swan/Czech Republic/22684/2021	State Veterinary Institute Prague	State Veterinary Institute Prague	Alexander,Nagy;Lenka,Cernikova;Martina,Stara
EPI1980563	PB2	Czech Republic	2021-Nov-15	EPI_ISL_9603922	A/mute swan/Czech Republic/22684/2021	State Veterinary Institute Prague	State Veterinary Institute Prague	Alexander,Nagy;Lenka,Cernikova;Martina,Stara
EPI1980565	PB1	Czech Republic	2021-Nov-15	EPI_ISL_9603922	A/mute swan/Czech Republic/22684/2021	State Veterinary Institute Prague	State Veterinary Institute Prague	Alexander,Nagy;Lenka,Cernikova;Martina,Stara
EPI1921083	MP	Germany	2021-Jul-20	EPI_ISL_5145796	A/swan/Germany-NI/AI05045/2021	Lebensmittel- und Veterinärinstitut Oldenburg - Standort Veterinärinstitut	Friedrich-Loeffler-Institut
EPI1921086	NS	Germany	2021-Jul-20	EPI_ISL_5145796	A/swan/Germany-NI/AI05045/2021	Lebensmittel- und Veterinärinstitut Oldenburg - Standort Veterinärinstitut	Friedrich-Loeffler-Institut
EPI1921088	PB1	Germany	2021-Jul-20	EPI_ISL_5145796	A/swan/Germany-NI/AI05045/2021	Lebensmittel- und Veterinärinstitut Oldenburg - Standort Veterinärinstitut	Friedrich-Loeffler-Institut
EPI1921089	PB2	Germany	2021-Jul-20	EPI_ISL_5145796	A/swan/Germany-NI/AI05045/2021	Lebensmittel- und Veterinärinstitut Oldenburg - Standort Veterinärinstitut	Friedrich-Loeffler-Institut
EPI1921084	NA	Germany	2021-Jul-20	EPI_ISL_5145796	A/swan/Germany-NI/AI05045/2021	Lebensmittel- und Veterinärinstitut Oldenburg - Standort Veterinärinstitut	Friedrich-Loeffler-Institut
EPI1921085	NP	Germany	2021-Jul-20	EPI_ISL_5145796	A/swan/Germany-NI/AI05045/2021	Lebensmittel- und Veterinärinstitut Oldenburg - Standort Veterinärinstitut	Friedrich-Loeffler-Institut
EPI1943853	HA	Germany	2021-Jul-20	EPI_ISL_5145796	A/swan/Germany-NI/AI05045/2021	Lebensmittel- und Veterinärinstitut Oldenburg - Standort Veterinärinstitut	Friedrich-Loeffler-Institut
EPI1921087	PA	Germany	2021-Jul-20	EPI_ISL_5145796	A/swan/Germany-NI/AI05045/2021	Lebensmittel- und Veterinärinstitut Oldenburg - Standort Veterinärinstitut	Friedrich-Loeffler-Institut
EPI1963897	HA	United Kingdom	2021-Nov-09	EPI_ISL_9029962	A/Whooper_swan/Scotland/056219/2021	Animal and Plant Health Agency (APHA)	Animal and Plant Health Agency (APHA)
EPI1963890	NP	United Kingdom	2021-Nov-09	EPI_ISL_9029962	A/Whooper_swan/Scotland/056219/2021	Animal and Plant Health Agency (APHA)	Animal and Plant Health Agency (APHA)
EPI1963891	NS	United Kingdom	2021-Nov-09	EPI_ISL_9029962	A/Whooper_swan/Scotland/056219/2021	Animal and Plant Health Agency (APHA)	Animal and Plant Health Agency (APHA)
EPI1963892	MP	United Kingdom	2021-Nov-09	EPI_ISL_9029962	A/Whooper_swan/Scotland/056219/2021	Animal and Plant Health Agency (APHA)	Animal and Plant Health Agency (APHA)
EPI1963893	PA	United Kingdom	2021-Nov-09	EPI_ISL_9029962	A/Whooper_swan/Scotland/056219/2021	Animal and Plant Health Agency (APHA)	Animal and Plant Health Agency (APHA)
EPI1963894	PB2	United Kingdom	2021-Nov-09	EPI_ISL_9029962	A/Whooper_swan/Scotland/056219/2021	Animal and Plant Health Agency (APHA)	Animal and Plant Health Agency (APHA)
EPI1963895	PB1	United Kingdom	2021-Nov-09	EPI_ISL_9029962	A/Whooper_swan/Scotland/056219/2021	Animal and Plant Health Agency (APHA)	Animal and Plant Health Agency (APHA)
EPI1963896	NA	United Kingdom	2021-Nov-09	EPI_ISL_9029962	A/Whooper_swan/Scotland/056219/2021	Animal and Plant Health Agency (APHA)	Animal and Plant Health Agency (APHA)
EPI2021092	PB2	Czech Republic	2022-Jan-10	EPI_ISL_12139999	A/mute swan/Czech Republic/785/2022	State Veterinary Institute Prague	State Veterinary Institute Prague	Alexander,Nagy;Martina,Stara;Lenka,Cernikova
EPI2021096	NP	Czech Republic	2022-Jan-10	EPI_ISL_12139999	A/mute swan/Czech Republic/785/2022	State Veterinary Institute Prague	State Veterinary Institute Prague	Alexander,Nagy;Martina,Stara;Lenka,Cernikova
EPI2021095	HA	Czech Republic	2022-Jan-10	EPI_ISL_12139999	A/mute swan/Czech Republic/785/2022	State Veterinary Institute Prague	State Veterinary Institute Prague	Alexander,Nagy;Martina,Stara;Lenka,Cernikova
EPI2021097	NA	Czech Republic	2022-Jan-10	EPI_ISL_12139999	A/mute swan/Czech Republic/785/2022	State Veterinary Institute Prague	State Veterinary Institute Prague	Alexander,Nagy;Martina,Stara;Lenka,Cernikova
EPI2021099	NS	Czech Republic	2022-Jan-10	EPI_ISL_12139999	A/mute swan/Czech Republic/785/2022	State Veterinary Institute Prague	State Veterinary Institute Prague	Alexander,Nagy;Martina,Stara;Lenka,Cernikova
EPI2021093	PB1	Czech Republic	2022-Jan-10	EPI_ISL_12139999	A/mute swan/Czech Republic/785/2022	State Veterinary Institute Prague	State Veterinary Institute Prague	Alexander,Nagy;Martina,Stara;Lenka,Cernikova
EPI2021094	PA	Czech Republic	2022-Jan-10	EPI_ISL_12139999	A/mute swan/Czech Republic/785/2022	State Veterinary Institute Prague	State Veterinary Institute Prague	Alexander,Nagy;Martina,Stara;Lenka,Cernikova
EPI2021098	MP	Czech Republic	2022-Jan-10	EPI_ISL_12139999	A/mute swan/Czech Republic/785/2022	State Veterinary Institute Prague	State Veterinary Institute Prague	Alexander,Nagy;Martina,Stara;Lenka,Cernikova
EPI1980671	NP	Czech Republic	2022-Jan-10	EPI_ISL_9603943	A/mute swan/Czech Republic/785/2022	State Veterinary Institute Prague	State Veterinary Institute Prague	Alexander,Nagy;Lenka,Cernikova;Martina,Stara
EPI1980672	NS	Czech Republic	2022-Jan-10	EPI_ISL_9603943	A/mute swan/Czech Republic/785/2022	State Veterinary Institute Prague	State Veterinary Institute Prague	Alexander,Nagy;Lenka,Cernikova;Martina,Stara
EPI1980673	MP	Czech Republic	2022-Jan-10	EPI_ISL_9603943	A/mute swan/Czech Republic/785/2022	State Veterinary Institute Prague	State Veterinary Institute Prague	Alexander,Nagy;Lenka,Cernikova;Martina,Stara
EPI1980675	PA	Czech Republic	2022-Jan-10	EPI_ISL_9603943	A/mute swan/Czech Republic/785/2022	State Veterinary Institute Prague	State Veterinary Institute Prague	Alexander,Nagy;Lenka,Cernikova;Martina,Stara
EPI1980683	NA	Czech Republic	2022-Jan-10	EPI_ISL_9603943	A/mute swan/Czech Republic/785/2022	State Veterinary Institute Prague	State Veterinary Institute Prague	Alexander,Nagy;Lenka,Cernikova;Martina,Stara
EPI1980686	HA	Czech Republic	2022-Jan-10	EPI_ISL_9603943	A/mute swan/Czech Republic/785/2022	State Veterinary Institute Prague	State Veterinary Institute Prague	Alexander,Nagy;Lenka,Cernikova;Martina,Stara
EPI1980677	PB2	Czech Republic	2022-Jan-10	EPI_ISL_9603943	A/mute swan/Czech Republic/785/2022	State Veterinary Institute Prague	State Veterinary Institute Prague	Alexander,Nagy;Lenka,Cernikova;Martina,Stara
EPI1980680	PB1	Czech Republic	2022-Jan-10	EPI_ISL_9603943	A/mute swan/Czech Republic/785/2022	State Veterinary Institute Prague	State Veterinary Institute Prague	Alexander,Nagy;Lenka,Cernikova;Martina,Stara
EPI1980542	NP	Czech Republic	2021-Nov-15	EPI_ISL_9603920	A/mute swan/Czech Republic/22380/2021	State Veterinary Institute Prague	State Veterinary Institute Prague	Alexander,Nagy;Lenka,Cernikova;Martina,Stara
EPI1980543	NS	Czech Republic	2021-Nov-15	EPI_ISL_9603920	A/mute swan/Czech Republic/22380/2021	State Veterinary Institute Prague	State Veterinary Institute Prague	Alexander,Nagy;Lenka,Cernikova;Martina,Stara
EPI1980545	MP	Czech Republic	2021-Nov-15	EPI_ISL_9603920	A/mute swan/Czech Republic/22380/2021	State Veterinary Institute Prague	State Veterinary Institute Prague	Alexander,Nagy;Lenka,Cernikova;Martina,Stara
EPI1980546	PA	Czech Republic	2021-Nov-15	EPI_ISL_9603920	A/mute swan/Czech Republic/22380/2021	State Veterinary Institute Prague	State Veterinary Institute Prague	Alexander,Nagy;Lenka,Cernikova;Martina,Stara
EPI1980552	NA	Czech Republic	2021-Nov-15	EPI_ISL_9603920	A/mute swan/Czech Republic/22380/2021	State Veterinary Institute Prague	State Veterinary Institute Prague	Alexander,Nagy;Lenka,Cernikova;Martina,Stara
EPI1980556	HA	Czech Republic	2021-Nov-15	EPI_ISL_9603920	A/mute swan/Czech Republic/22380/2021	State Veterinary Institute Prague	State Veterinary Institute Prague	Alexander,Nagy;Lenka,Cernikova;Martina,Stara
EPI1980547	PB2	Czech Republic	2021-Nov-15	EPI_ISL_9603920	A/mute swan/Czech Republic/22380/2021	State Veterinary Institute Prague	State Veterinary Institute Prague	Alexander,Nagy;Lenka,Cernikova;Martina,Stara
EPI1980549	PB1	Czech Republic	2021-Nov-15	EPI_ISL_9603920	A/mute swan/Czech Republic/22380/2021	State Veterinary Institute Prague	State Veterinary Institute Prague	Alexander,Nagy;Lenka,Cernikova;Martina,Stara
EPI1980526	NP	Czech Republic	2021-Nov-12	EPI_ISL_9603918	A/mute swan/Czech Republic/22477-2/2021	State Veterinary Institute Prague	State Veterinary Institute Prague	Alexander,Nagy;Lenka,Cernikova;Martina,Stara
EPI1980527	NS	Czech Republic	2021-Nov-12	EPI_ISL_9603918	A/mute swan/Czech Republic/22477-2/2021	State Veterinary Institute Prague	State Veterinary Institute Prague	Alexander,Nagy;Lenka,Cernikova;Martina,Stara
EPI1980529	MP	Czech Republic	2021-Nov-12	EPI_ISL_9603918	A/mute swan/Czech Republic/22477-2/2021	State Veterinary Institute Prague	State Veterinary Institute Prague	Alexander,Nagy;Lenka,Cernikova;Martina,Stara
EPI1980530	PA	Czech Republic	2021-Nov-12	EPI_ISL_9603918	A/mute swan/Czech Republic/22477-2/2021	State Veterinary Institute Prague	State Veterinary Institute Prague	Alexander,Nagy;Lenka,Cernikova;Martina,Stara
EPI1980536	NA	Czech Republic	2021-Nov-12	EPI_ISL_9603918	A/mute swan/Czech Republic/22477-2/2021	State Veterinary Institute Prague	State Veterinary Institute Prague	Alexander,Nagy;Lenka,Cernikova;Martina,Stara
EPI1980540	HA	Czech Republic	2021-Nov-12	EPI_ISL_9603918	A/mute swan/Czech Republic/22477-2/2021	State Veterinary Institute Prague	State Veterinary Institute Prague	Alexander,Nagy;Lenka,Cernikova;Martina,Stara
EPI1980531	PB2	Czech Republic	2021-Nov-12	EPI_ISL_9603918	A/mute swan/Czech Republic/22477-2/2021	State Veterinary Institute Prague	State Veterinary Institute Prague	Alexander,Nagy;Lenka,Cernikova;Martina,Stara
EPI1980533	PB1	Czech Republic	2021-Nov-12	EPI_ISL_9603918	A/mute swan/Czech Republic/22477-2/2021	State Veterinary Institute Prague	State Veterinary Institute Prague	Alexander,Nagy;Lenka,Cernikova;Martina,Stara
EPI1980515	PB2	Czech Republic	2021-Nov-12	EPI_ISL_9603916	A/mute swan/Czech Republic/22477-1/2021	State Veterinary Institute Prague	State Veterinary Institute Prague	Alexander,Nagy;Lenka,Cernikova;Martina,Stara
EPI1980516	PB1	Czech Republic	2021-Nov-12	EPI_ISL_9603916	A/mute swan/Czech Republic/22477-1/2021	State Veterinary Institute Prague	State Veterinary Institute Prague	Alexander,Nagy;Lenka,Cernikova;Martina,Stara
EPI1980509	NP	Czech Republic	2021-Nov-12	EPI_ISL_9603916	A/mute swan/Czech Republic/22477-1/2021	State Veterinary Institute Prague	State Veterinary Institute Prague	Alexander,Nagy;Lenka,Cernikova;Martina,Stara
EPI1980511	NS	Czech Republic	2021-Nov-12	EPI_ISL_9603916	A/mute swan/Czech Republic/22477-1/2021	State Veterinary Institute Prague	State Veterinary Institute Prague	Alexander,Nagy;Lenka,Cernikova;Martina,Stara
EPI1980512	MP	Czech Republic	2021-Nov-12	EPI_ISL_9603916	A/mute swan/Czech Republic/22477-1/2021	State Veterinary Institute Prague	State Veterinary Institute Prague	Alexander,Nagy;Lenka,Cernikova;Martina,Stara
EPI1980514	PA	Czech Republic	2021-Nov-12	EPI_ISL_9603916	A/mute swan/Czech Republic/22477-1/2021	State Veterinary Institute Prague	State Veterinary Institute Prague	Alexander,Nagy;Lenka,Cernikova;Martina,Stara
EPI1980519	NA	Czech Republic	2021-Nov-12	EPI_ISL_9603916	A/mute swan/Czech Republic/22477-1/2021	State Veterinary Institute Prague	State Veterinary Institute Prague	Alexander,Nagy;Lenka,Cernikova;Martina,Stara
EPI1980524	HA	Czech Republic	2021-Nov-12	EPI_ISL_9603916	A/mute swan/Czech Republic/22477-1/2021	State Veterinary Institute Prague	State Veterinary Institute Prague	Alexander,Nagy;Lenka,Cernikova;Martina,Stara
EPI1963874	NP	United Kingdom	2021-Nov-11	EPI_ISL_9029960	A/mute_swan/England/385466/2021	Animal and Plant Health Agency (APHA)	Animal and Plant Health Agency (APHA)
EPI1963875	NS	United Kingdom	2021-Nov-11	EPI_ISL_9029960	A/mute_swan/England/385466/2021	Animal and Plant Health Agency (APHA)	Animal and Plant Health Agency (APHA)
EPI1963876	MP	United Kingdom	2021-Nov-11	EPI_ISL_9029960	A/mute_swan/England/385466/2021	Animal and Plant Health Agency (APHA)	Animal and Plant Health Agency (APHA)
EPI1963877	PA	United Kingdom	2021-Nov-11	EPI_ISL_9029960	A/mute_swan/England/385466/2021	Animal and Plant Health Agency (APHA)	Animal and Plant Health Agency (APHA)
EPI1963878	PB2	United Kingdom	2021-Nov-11	EPI_ISL_9029960	A/mute_swan/England/385466/2021	Animal and Plant Health Agency (APHA)	Animal and Plant Health Agency (APHA)
EPI1963879	PB1	United Kingdom	2021-Nov-11	EPI_ISL_9029960	A/mute_swan/England/385466/2021	Animal and Plant Health Agency (APHA)	Animal and Plant Health Agency (APHA)
EPI1963880	NA	United Kingdom	2021-Nov-11	EPI_ISL_9029960	A/mute_swan/England/385466/2021	Animal and Plant Health Agency (APHA)	Animal and Plant Health Agency (APHA)
EPI1963881	HA	United Kingdom	2021-Nov-11	EPI_ISL_9029960	A/mute_swan/England/385466/2021	Animal and Plant Health Agency (APHA)	Animal and Plant Health Agency (APHA)
EPI1950888	NP	Romania	2021-Nov-26	EPI_ISL_8440976	A/mute_swan/Romania/16790_21VIR11355/2021	Institute for Diagnosis & Animal Health (IDAH)	Istituto Zooprofilattico Sperimentale Delle Venezie	Burlacu, R.; Neicut, A.; Onita, I.; Motiu, R.; Zecchin, B.; Fusaro, A.; Schivo, A.; Salviato, A.; Palumbo, E.; Milani, A.; Giussani, E.; Pastori, A.; Monne, I.; Terregino, C.
EPI1950887	HA	Romania	2021-Nov-26	EPI_ISL_8440976	A/mute_swan/Romania/16790_21VIR11355/2021	Institute for Diagnosis & Animal Health (IDAH)	Istituto Zooprofilattico Sperimentale Delle Venezie	Burlacu, R.; Neicut, A.; Onita, I.; Motiu, R.; Zecchin, B.; Fusaro, A.; Schivo, A.; Salviato, A.; Palumbo, E.; Milani, A.; Giussani, E.; Pastori, A.; Monne, I.; Terregino, C.
EPI1950884	PB2	Romania	2021-Nov-26	EPI_ISL_8440976	A/mute_swan/Romania/16790_21VIR11355/2021	Institute for Diagnosis & Animal Health (IDAH)	Istituto Zooprofilattico Sperimentale Delle Venezie	Burlacu, R.; Neicut, A.; Onita, I.; Motiu, R.; Zecchin, B.; Fusaro, A.; Schivo, A.; Salviato, A.; Palumbo, E.; Milani, A.; Giussani, E.; Pastori, A.; Monne, I.; Terregino, C.
EPI1950886	PA	Romania	2021-Nov-26	EPI_ISL_8440976	A/mute_swan/Romania/16790_21VIR11355/2021	Institute for Diagnosis & Animal Health (IDAH)	Istituto Zooprofilattico Sperimentale Delle Venezie	Burlacu, R.; Neicut, A.; Onita, I.; Motiu, R.; Zecchin, B.; Fusaro, A.; Schivo, A.; Salviato, A.; Palumbo, E.; Milani, A.; Giussani, E.; Pastori, A.; Monne, I.; Terregino, C.
EPI1950889	NA	Romania	2021-Nov-26	EPI_ISL_8440976	A/mute_swan/Romania/16790_21VIR11355/2021	Institute for Diagnosis & Animal Health (IDAH)	Istituto Zooprofilattico Sperimentale Delle Venezie	Burlacu, R.; Neicut, A.; Onita, I.; Motiu, R.; Zecchin, B.; Fusaro, A.; Schivo, A.; Salviato, A.; Palumbo, E.; Milani, A.; Giussani, E.; Pastori, A.; Monne, I.; Terregino, C.
EPI1950885	PB1	Romania	2021-Nov-26	EPI_ISL_8440976	A/mute_swan/Romania/16790_21VIR11355/2021	Institute for Diagnosis & Animal Health (IDAH)	Istituto Zooprofilattico Sperimentale Delle Venezie	Burlacu, R.; Neicut, A.; Onita, I.; Motiu, R.; Zecchin, B.; Fusaro, A.; Schivo, A.; Salviato, A.; Palumbo, E.; Milani, A.; Giussani, E.; Pastori, A.; Monne, I.; Terregino, C.
EPI1950890	MP	Romania	2021-Nov-26	EPI_ISL_8440976	A/mute_swan/Romania/16790_21VIR11355/2021	Institute for Diagnosis & Animal Health (IDAH)	Istituto Zooprofilattico Sperimentale Delle Venezie	Burlacu, R.; Neicut, A.; Onita, I.; Motiu, R.; Zecchin, B.; Fusaro, A.; Schivo, A.; Salviato, A.; Palumbo, E.; Milani, A.; Giussani, E.; Pastori, A.; Monne, I.; Terregino, C.
EPI1950891	NS	Romania	2021-Nov-26	EPI_ISL_8440976	A/mute_swan/Romania/16790_21VIR11355/2021	Institute for Diagnosis & Animal Health (IDAH)	Istituto Zooprofilattico Sperimentale Delle Venezie	Burlacu, R.; Neicut, A.; Onita, I.; Motiu, R.; Zecchin, B.; Fusaro, A.; Schivo, A.; Salviato, A.; Palumbo, E.; Milani, A.; Giussani, E.; Pastori, A.; Monne, I.; Terregino, C.
EPI1950883	NS	Romania	2021-Nov-11	EPI_ISL_8440175	A/Cygnus_olor/Romania/16381_21VIR10306/2021	Institute for Diagnosis & Animal Health (IDAH)	Istituto Zooprofilattico Sperimentale Delle Venezie	Burlacu, R.; Neicut, A.; Onita, I.; Motiu, R.; Zecchin, B.; Fusaro, A.; Schivo, A.; Salviato, A.; Palumbo, E.; Milani, A.; Giussani, E.; Pastori, A.; Monne, I.; Terregino, C.
EPI1950880	NP	Romania	2021-Nov-11	EPI_ISL_8440175	A/Cygnus_olor/Romania/16381_21VIR10306/2021	Institute for Diagnosis & Animal Health (IDAH)	Istituto Zooprofilattico Sperimentale Delle Venezie	Burlacu, R.; Neicut, A.; Onita, I.; Motiu, R.; Zecchin, B.; Fusaro, A.; Schivo, A.; Salviato, A.; Palumbo, E.; Milani, A.; Giussani, E.; Pastori, A.; Monne, I.; Terregino, C.
EPI1950881	NA	Romania	2021-Nov-11	EPI_ISL_8440175	A/Cygnus_olor/Romania/16381_21VIR10306/2021	Institute for Diagnosis & Animal Health (IDAH)	Istituto Zooprofilattico Sperimentale Delle Venezie	Burlacu, R.; Neicut, A.; Onita, I.; Motiu, R.; Zecchin, B.; Fusaro, A.; Schivo, A.; Salviato, A.; Palumbo, E.; Milani, A.; Giussani, E.; Pastori, A.; Monne, I.; Terregino, C.
EPI1950882	MP	Romania	2021-Nov-11	EPI_ISL_8440175	A/Cygnus_olor/Romania/16381_21VIR10306/2021	Institute for Diagnosis & Animal Health (IDAH)	Istituto Zooprofilattico Sperimentale Delle Venezie	Burlacu, R.; Neicut, A.; Onita, I.; Motiu, R.; Zecchin, B.; Fusaro, A.; Schivo, A.; Salviato, A.; Palumbo, E.; Milani, A.; Giussani, E.; Pastori, A.; Monne, I.; Terregino, C.
EPI1950876	PB2	Romania	2021-Nov-11	EPI_ISL_8440175	A/Cygnus_olor/Romania/16381_21VIR10306/2021	Institute for Diagnosis & Animal Health (IDAH)	Istituto Zooprofilattico Sperimentale Delle Venezie	Burlacu, R.; Neicut, A.; Onita, I.; Motiu, R.; Zecchin, B.; Fusaro, A.; Schivo, A.; Salviato, A.; Palumbo, E.; Milani, A.; Giussani, E.; Pastori, A.; Monne, I.; Terregino, C.
EPI1950877	PB1	Romania	2021-Nov-11	EPI_ISL_8440175	A/Cygnus_olor/Romania/16381_21VIR10306/2021	Institute for Diagnosis & Animal Health (IDAH)	Istituto Zooprofilattico Sperimentale Delle Venezie	Burlacu, R.; Neicut, A.; Onita, I.; Motiu, R.; Zecchin, B.; Fusaro, A.; Schivo, A.; Salviato, A.; Palumbo, E.; Milani, A.; Giussani, E.; Pastori, A.; Monne, I.; Terregino, C.
EPI1950879	HA	Romania	2021-Nov-11	EPI_ISL_8440175	A/Cygnus_olor/Romania/16381_21VIR10306/2021	Institute for Diagnosis & Animal Health (IDAH)	Istituto Zooprofilattico Sperimentale Delle Venezie	Burlacu, R.; Neicut, A.; Onita, I.; Motiu, R.; Zecchin, B.; Fusaro, A.; Schivo, A.; Salviato, A.; Palumbo, E.; Milani, A.; Giussani, E.; Pastori, A.; Monne, I.; Terregino, C.
EPI1950878	PA	Romania	2021-Nov-11	EPI_ISL_8440175	A/Cygnus_olor/Romania/16381_21VIR10306/2021	Institute for Diagnosis & Animal Health (IDAH)	Istituto Zooprofilattico Sperimentale Delle Venezie	Burlacu, R.; Neicut, A.; Onita, I.; Motiu, R.; Zecchin, B.; Fusaro, A.; Schivo, A.; Salviato, A.; Palumbo, E.; Milani, A.; Giussani, E.; Pastori, A.; Monne, I.; Terregino, C.
EPI1946371	PA	Netherlands	2021-Nov-25	EPI_ISL_7952125	A/mute swan/Netherlands/21039824-002/2021	Wageningen Bioveterinary Research	Wageningen Bioveterinary Research	Beerens, Nancy; Harders, Frank; Pritz-Verschuren, Sylvia; Roose, Marit; Venema, Sandra; Germeraad, Evelien; Engelsma, Marc; Heutink, Rene
EPI1946372	PB2	Netherlands	2021-Nov-25	EPI_ISL_7952125	A/mute swan/Netherlands/21039824-002/2021	Wageningen Bioveterinary Research	Wageningen Bioveterinary Research	Beerens, Nancy; Harders, Frank; Pritz-Verschuren, Sylvia; Roose, Marit; Venema, Sandra; Germeraad, Evelien; Engelsma, Marc; Heutink, Rene
EPI1946373	PB1	Netherlands	2021-Nov-25	EPI_ISL_7952125	A/mute swan/Netherlands/21039824-002/2021	Wageningen Bioveterinary Research	Wageningen Bioveterinary Research	Beerens, Nancy; Harders, Frank; Pritz-Verschuren, Sylvia; Roose, Marit; Venema, Sandra; Germeraad, Evelien; Engelsma, Marc; Heutink, Rene
EPI1946368	NP	Netherlands	2021-Nov-25	EPI_ISL_7952125	A/mute swan/Netherlands/21039824-002/2021	Wageningen Bioveterinary Research	Wageningen Bioveterinary Research	Beerens, Nancy; Harders, Frank; Pritz-Verschuren, Sylvia; Roose, Marit; Venema, Sandra; Germeraad, Evelien; Engelsma, Marc; Heutink, Rene
EPI1946369	NS	Netherlands	2021-Nov-25	EPI_ISL_7952125	A/mute swan/Netherlands/21039824-002/2021	Wageningen Bioveterinary Research	Wageningen Bioveterinary Research	Beerens, Nancy; Harders, Frank; Pritz-Verschuren, Sylvia; Roose, Marit; Venema, Sandra; Germeraad, Evelien; Engelsma, Marc; Heutink, Rene
EPI1946370	MP	Netherlands	2021-Nov-25	EPI_ISL_7952125	A/mute swan/Netherlands/21039824-002/2021	Wageningen Bioveterinary Research	Wageningen Bioveterinary Research	Beerens, Nancy; Harders, Frank; Pritz-Verschuren, Sylvia; Roose, Marit; Venema, Sandra; Germeraad, Evelien; Engelsma, Marc; Heutink, Rene
EPI1946374	NA	Netherlands	2021-Nov-25	EPI_ISL_7952125	A/mute swan/Netherlands/21039824-002/2021	Wageningen Bioveterinary Research	Wageningen Bioveterinary Research	Beerens, Nancy; Harders, Frank; Pritz-Verschuren, Sylvia; Roose, Marit; Venema, Sandra; Germeraad, Evelien; Engelsma, Marc; Heutink, Rene
EPI1946375	HA	Netherlands	2021-Nov-25	EPI_ISL_7952125	A/mute swan/Netherlands/21039824-002/2021	Wageningen Bioveterinary Research	Wageningen Bioveterinary Research	Beerens, Nancy; Harders, Frank; Pritz-Verschuren, Sylvia; Roose, Marit; Venema, Sandra; Germeraad, Evelien; Engelsma, Marc; Heutink, Rene
EPI1941528	PB1	Croatia	2021-Nov-12	EPI_ISL_7357590	A/mute swan/Croatia/101/2021	Croatian Veterinary Institute, Poultry Centre	Croatian Veterinary Institute	Savić, Vladimir
EPI1941530	HA	Croatia	2021-Nov-12	EPI_ISL_7357590	A/mute swan/Croatia/101/2021	Croatian Veterinary Institute, Poultry Centre	Croatian Veterinary Institute	Savić, Vladimir
EPI1941534	NS	Croatia	2021-Nov-12	EPI_ISL_7357590	A/mute swan/Croatia/101/2021	Croatian Veterinary Institute, Poultry Centre	Croatian Veterinary Institute	Savić, Vladimir
EPI1941527	PB2	Croatia	2021-Nov-12	EPI_ISL_7357590	A/mute swan/Croatia/101/2021	Croatian Veterinary Institute, Poultry Centre	Croatian Veterinary Institute	Savić, Vladimir
EPI1941529	PA	Croatia	2021-Nov-12	EPI_ISL_7357590	A/mute swan/Croatia/101/2021	Croatian Veterinary Institute, Poultry Centre	Croatian Veterinary Institute	Savić, Vladimir
EPI1941531	NP	Croatia	2021-Nov-12	EPI_ISL_7357590	A/mute swan/Croatia/101/2021	Croatian Veterinary Institute, Poultry Centre	Croatian Veterinary Institute	Savić, Vladimir
EPI1941532	NA	Croatia	2021-Nov-12	EPI_ISL_7357590	A/mute swan/Croatia/101/2021	Croatian Veterinary Institute, Poultry Centre	Croatian Veterinary Institute	Savić, Vladimir
EPI1941533	MP	Croatia	2021-Nov-12	EPI_ISL_7357590	A/mute swan/Croatia/101/2021	Croatian Veterinary Institute, Poultry Centre	Croatian Veterinary Institute	Savić, Vladimir
EPI1937669	NP	Poland	2021-Nov-08	EPI_ISL_6937114	A/mute_swan/Poland/MB490-L1/2021	National Veterinary Research Institut Poland, PIWet-PIB	National Veterinary Research Institut Poland, PIWet-PIB	E. Swieton, K. Smietanka
EPI1937672	MP	Poland	2021-Nov-08	EPI_ISL_6937114	A/mute_swan/Poland/MB490-L1/2021	National Veterinary Research Institut Poland, PIWet-PIB	National Veterinary Research Institut Poland, PIWet-PIB	E. Swieton, K. Smietanka
EPI1937671	HA	Poland	2021-Nov-08	EPI_ISL_6937114	A/mute_swan/Poland/MB490-L1/2021	National Veterinary Research Institut Poland, PIWet-PIB	National Veterinary Research Institut Poland, PIWet-PIB	E. Swieton, K. Smietanka
EPI1937673	NA	Poland	2021-Nov-08	EPI_ISL_6937114	A/mute_swan/Poland/MB490-L1/2021	National Veterinary Research Institut Poland, PIWet-PIB	National Veterinary Research Institut Poland, PIWet-PIB	E. Swieton, K. Smietanka
EPI1937670	PB2	Poland	2021-Nov-08	EPI_ISL_6937114	A/mute_swan/Poland/MB490-L1/2021	National Veterinary Research Institut Poland, PIWet-PIB	National Veterinary Research Institut Poland, PIWet-PIB	E. Swieton, K. Smietanka
EPI1937674	NS	Poland	2021-Nov-08	EPI_ISL_6937114	A/mute_swan/Poland/MB490-L1/2021	National Veterinary Research Institut Poland, PIWet-PIB	National Veterinary Research Institut Poland, PIWet-PIB	E. Swieton, K. Smietanka
EPI1937675	PA	Poland	2021-Nov-08	EPI_ISL_6937114	A/mute_swan/Poland/MB490-L1/2021	National Veterinary Research Institut Poland, PIWet-PIB	National Veterinary Research Institut Poland, PIWet-PIB	E. Swieton, K. Smietanka
EPI1937676	PB1	Poland	2021-Nov-08	EPI_ISL_6937114	A/mute_swan/Poland/MB490-L1/2021	National Veterinary Research Institut Poland, PIWet-PIB	National Veterinary Research Institut Poland, PIWet-PIB	E. Swieton, K. Smietanka
EPI1930111	NS	Netherlands	2021-Nov-09	EPI_ISL_6761020	A/mute swan/Netherlands/21038479-002/2021	Wageningen Bioveterinary Research	Wageningen Bioveterinary Research	Beerens, Nancy; Harders, Frank; Pritz-Verschuren, Sylvia; Roose, Marit; Germeraad, Evelien; Engelsma, Marc; Heutink, Rene
EPI1930112	MP	Netherlands	2021-Nov-09	EPI_ISL_6761020	A/mute swan/Netherlands/21038479-002/2021	Wageningen Bioveterinary Research	Wageningen Bioveterinary Research	Beerens, Nancy; Harders, Frank; Pritz-Verschuren, Sylvia; Roose, Marit; Germeraad, Evelien; Engelsma, Marc; Heutink, Rene
EPI1930113	NA	Netherlands	2021-Nov-09	EPI_ISL_6761020	A/mute swan/Netherlands/21038479-002/2021	Wageningen Bioveterinary Research	Wageningen Bioveterinary Research	Beerens, Nancy; Harders, Frank; Pritz-Verschuren, Sylvia; Roose, Marit; Germeraad, Evelien; Engelsma, Marc; Heutink, Rene
EPI1930114	NP	Netherlands	2021-Nov-09	EPI_ISL_6761020	A/mute swan/Netherlands/21038479-002/2021	Wageningen Bioveterinary Research	Wageningen Bioveterinary Research	Beerens, Nancy; Harders, Frank; Pritz-Verschuren, Sylvia; Roose, Marit; Germeraad, Evelien; Engelsma, Marc; Heutink, Rene
EPI1930115	HA	Netherlands	2021-Nov-09	EPI_ISL_6761020	A/mute swan/Netherlands/21038479-002/2021	Wageningen Bioveterinary Research	Wageningen Bioveterinary Research	Beerens, Nancy; Harders, Frank; Pritz-Verschuren, Sylvia; Roose, Marit; Germeraad, Evelien; Engelsma, Marc; Heutink, Rene
EPI1930116	PA	Netherlands	2021-Nov-09	EPI_ISL_6761020	A/mute swan/Netherlands/21038479-002/2021	Wageningen Bioveterinary Research	Wageningen Bioveterinary Research	Beerens, Nancy; Harders, Frank; Pritz-Verschuren, Sylvia; Roose, Marit; Germeraad, Evelien; Engelsma, Marc; Heutink, Rene
EPI1930117	PB1	Netherlands	2021-Nov-09	EPI_ISL_6761020	A/mute swan/Netherlands/21038479-002/2021	Wageningen Bioveterinary Research	Wageningen Bioveterinary Research	Beerens, Nancy; Harders, Frank; Pritz-Verschuren, Sylvia; Roose, Marit; Germeraad, Evelien; Engelsma, Marc; Heutink, Rene
EPI1930118	PB2	Netherlands	2021-Nov-09	EPI_ISL_6761020	A/mute swan/Netherlands/21038479-002/2021	Wageningen Bioveterinary Research	Wageningen Bioveterinary Research	Beerens, Nancy; Harders, Frank; Pritz-Verschuren, Sylvia; Roose, Marit; Germeraad, Evelien; Engelsma, Marc; Heutink, Rene
EPI1928150	NA	France	2021-Nov-08	EPI_ISL_6590766	A/swan/France/21P012384/2021	Anses (Ploufragan-Plouzané)	ANSES Agence Nationale De Securite Sanitaire De L’alimentation
EPI1928145	PB2	France	2021-Nov-08	EPI_ISL_6590766	A/swan/France/21P012384/2021	Anses (Ploufragan-Plouzané)	ANSES Agence Nationale De Securite Sanitaire De L’alimentation
EPI1928146	PB1	France	2021-Nov-08	EPI_ISL_6590766	A/swan/France/21P012384/2021	Anses (Ploufragan-Plouzané)	ANSES Agence Nationale De Securite Sanitaire De L’alimentation
EPI1928149	NP	France	2021-Nov-08	EPI_ISL_6590766	A/swan/France/21P012384/2021	Anses (Ploufragan-Plouzané)	ANSES Agence Nationale De Securite Sanitaire De L’alimentation
EPI1928147	PA	France	2021-Nov-08	EPI_ISL_6590766	A/swan/France/21P012384/2021	Anses (Ploufragan-Plouzané)	ANSES Agence Nationale De Securite Sanitaire De L’alimentation
EPI1928152	NS	France	2021-Nov-08	EPI_ISL_6590766	A/swan/France/21P012384/2021	Anses (Ploufragan-Plouzané)	ANSES Agence Nationale De Securite Sanitaire De L’alimentation
EPI1928151	MP	France	2021-Nov-08	EPI_ISL_6590766	A/swan/France/21P012384/2021	Anses (Ploufragan-Plouzané)	ANSES Agence Nationale De Securite Sanitaire De L’alimentation
EPI1928148	HA	France	2021-Nov-08	EPI_ISL_6590766	A/swan/France/21P012384/2021	Anses (Ploufragan-Plouzané)	ANSES Agence Nationale De Securite Sanitaire De L’alimentation
EPI1941516	NP	Croatia	2021-Nov-12	EPI_ISL_6507374	A/mute swan/Croatia/100/2021	Croatian Veterinary Institute, Poultry Centre	Croatian Veterinary Institute	Savić, Vladimir
EPI1941522	MP	Croatia	2021-Nov-12	EPI_ISL_6507374	A/mute swan/Croatia/100/2021	Croatian Veterinary Institute, Poultry Centre	Croatian Veterinary Institute	Savić, Vladimir
EPI1941514	PA	Croatia	2021-Nov-12	EPI_ISL_6507374	A/mute swan/Croatia/100/2021	Croatian Veterinary Institute, Poultry Centre	Croatian Veterinary Institute	Savić, Vladimir
EPI1927677	NA	Croatia	2021-Nov-12	EPI_ISL_6507374	A/mute swan/Croatia/100/2021	Croatian Veterinary Institute, Poultry Centre	Croatian Veterinary Institute	Savić, Vladimir
EPI1927676	HA	Croatia	2021-Nov-12	EPI_ISL_6507374	A/mute swan/Croatia/100/2021	Croatian Veterinary Institute, Poultry Centre	Croatian Veterinary Institute	Savić, Vladimir
EPI1941523	NS	Croatia	2021-Nov-12	EPI_ISL_6507374	A/mute swan/Croatia/100/2021	Croatian Veterinary Institute, Poultry Centre	Croatian Veterinary Institute	Savić, Vladimir
EPI1941512	PB2	Croatia	2021-Nov-12	EPI_ISL_6507374	A/mute swan/Croatia/100/2021	Croatian Veterinary Institute, Poultry Centre	Croatian Veterinary Institute	Savić, Vladimir
EPI1941513	PB1	Croatia	2021-Nov-12	EPI_ISL_6507374	A/mute swan/Croatia/100/2021	Croatian Veterinary Institute, Poultry Centre	Croatian Veterinary Institute	Savić, Vladimir
EPI1927128	NS	Czech Republic	2021-Nov-01	EPI_ISL_6328409	A/mute swan/Czech Republic/21312/2021	State Veterinary Institute Prague	State Veterinary Institute Prague	Nagy,Alexander;Cernikova,Lenka;Stara,Martina
EPI1927123	PA	Czech Republic	2021-Nov-01	EPI_ISL_6328409	A/mute swan/Czech Republic/21312/2021	State Veterinary Institute Prague	State Veterinary Institute Prague	Nagy,Alexander;Cernikova,Lenka;Stara,Martina
EPI1927124	HA	Czech Republic	2021-Nov-01	EPI_ISL_6328409	A/mute swan/Czech Republic/21312/2021	State Veterinary Institute Prague	State Veterinary Institute Prague	Nagy,Alexander;Cernikova,Lenka;Stara,Martina
EPI1927125	NP	Czech Republic	2021-Nov-01	EPI_ISL_6328409	A/mute swan/Czech Republic/21312/2021	State Veterinary Institute Prague	State Veterinary Institute Prague	Nagy,Alexander;Cernikova,Lenka;Stara,Martina
EPI1927127	MP	Czech Republic	2021-Nov-01	EPI_ISL_6328409	A/mute swan/Czech Republic/21312/2021	State Veterinary Institute Prague	State Veterinary Institute Prague	Nagy,Alexander;Cernikova,Lenka;Stara,Martina
EPI1927126	NA	Czech Republic	2021-Nov-01	EPI_ISL_6328409	A/mute swan/Czech Republic/21312/2021	State Veterinary Institute Prague	State Veterinary Institute Prague	Nagy,Alexander;Cernikova,Lenka;Stara,Martina
EPI1927121	PB2	Czech Republic	2021-Nov-01	EPI_ISL_6328409	A/mute swan/Czech Republic/21312/2021	State Veterinary Institute Prague	State Veterinary Institute Prague	Nagy,Alexander;Cernikova,Lenka;Stara,Martina
EPI1927122	PB1	Czech Republic	2021-Nov-01	EPI_ISL_6328409	A/mute swan/Czech Republic/21312/2021	State Veterinary Institute Prague	State Veterinary Institute Prague	Nagy,Alexander;Cernikova,Lenka;Stara,Martina
EPI1924147	PB1	Netherlands	2021-Oct-24	EPI_ISL_5804788	A/Mute swan/Netherlands/21037283-002/2021	Wageningen Bioveterinary Research	Wageningen Bioveterinary Research	Beerens, Nancy; Harders, Frank; Pritz-Verschuren, Sylvia; Roose, Marit; Germeraad, Evelien; Engelsma, Marc; Heutink, Rene
EPI1924146	PB2	Netherlands	2021-Oct-24	EPI_ISL_5804788	A/Mute swan/Netherlands/21037283-002/2021	Wageningen Bioveterinary Research	Wageningen Bioveterinary Research	Beerens, Nancy; Harders, Frank; Pritz-Verschuren, Sylvia; Roose, Marit; Germeraad, Evelien; Engelsma, Marc; Heutink, Rene
EPI1924149	HA	Netherlands	2021-Oct-24	EPI_ISL_5804788	A/Mute swan/Netherlands/21037283-002/2021	Wageningen Bioveterinary Research	Wageningen Bioveterinary Research	Beerens, Nancy; Harders, Frank; Pritz-Verschuren, Sylvia; Roose, Marit; Germeraad, Evelien; Engelsma, Marc; Heutink, Rene
EPI1924148	PA	Netherlands	2021-Oct-24	EPI_ISL_5804788	A/Mute swan/Netherlands/21037283-002/2021	Wageningen Bioveterinary Research	Wageningen Bioveterinary Research	Beerens, Nancy; Harders, Frank; Pritz-Verschuren, Sylvia; Roose, Marit; Germeraad, Evelien; Engelsma, Marc; Heutink, Rene
EPI1924150	NP	Netherlands	2021-Oct-24	EPI_ISL_5804788	A/Mute swan/Netherlands/21037283-002/2021	Wageningen Bioveterinary Research	Wageningen Bioveterinary Research	Beerens, Nancy; Harders, Frank; Pritz-Verschuren, Sylvia; Roose, Marit; Germeraad, Evelien; Engelsma, Marc; Heutink, Rene
EPI1924153	NS	Netherlands	2021-Oct-24	EPI_ISL_5804788	A/Mute swan/Netherlands/21037283-002/2021	Wageningen Bioveterinary Research	Wageningen Bioveterinary Research	Beerens, Nancy; Harders, Frank; Pritz-Verschuren, Sylvia; Roose, Marit; Germeraad, Evelien; Engelsma, Marc; Heutink, Rene
EPI1924151	NA	Netherlands	2021-Oct-24	EPI_ISL_5804788	A/Mute swan/Netherlands/21037283-002/2021	Wageningen Bioveterinary Research	Wageningen Bioveterinary Research	Beerens, Nancy; Harders, Frank; Pritz-Verschuren, Sylvia; Roose, Marit; Germeraad, Evelien; Engelsma, Marc; Heutink, Rene
EPI1924152	MP	Netherlands	2021-Oct-24	EPI_ISL_5804788	A/Mute swan/Netherlands/21037283-002/2021	Wageningen Bioveterinary Research	Wageningen Bioveterinary Research	Beerens, Nancy; Harders, Frank; Pritz-Verschuren, Sylvia; Roose, Marit; Germeraad, Evelien; Engelsma, Marc; Heutink, Rene
EPI1924124	NP	United Kingdom	2021-Oct-24	EPI_ISL_5804708	A/mute_swan/England/053054/2021	Animal and Plant Health Agency (APHA)	Animal and Plant Health Agency (APHA)
EPI1924121	PB1	United Kingdom	2021-Oct-24	EPI_ISL_5804708	A/mute_swan/England/053054/2021	Animal and Plant Health Agency (APHA)	Animal and Plant Health Agency (APHA)
EPI1924127	NS	United Kingdom	2021-Oct-24	EPI_ISL_5804708	A/mute_swan/England/053054/2021	Animal and Plant Health Agency (APHA)	Animal and Plant Health Agency (APHA)
EPI1924126	MP	United Kingdom	2021-Oct-24	EPI_ISL_5804708	A/mute_swan/England/053054/2021	Animal and Plant Health Agency (APHA)	Animal and Plant Health Agency (APHA)
EPI1924123	HA	United Kingdom	2021-Oct-24	EPI_ISL_5804708	A/mute_swan/England/053054/2021	Animal and Plant Health Agency (APHA)	Animal and Plant Health Agency (APHA)
EPI1924122	PA	United Kingdom	2021-Oct-24	EPI_ISL_5804708	A/mute_swan/England/053054/2021	Animal and Plant Health Agency (APHA)	Animal and Plant Health Agency (APHA)
EPI1924120	PB2	United Kingdom	2021-Oct-24	EPI_ISL_5804708	A/mute_swan/England/053054/2021	Animal and Plant Health Agency (APHA)	Animal and Plant Health Agency (APHA)
EPI1924125	NA	United Kingdom	2021-Oct-24	EPI_ISL_5804708	A/mute_swan/England/053054/2021	Animal and Plant Health Agency (APHA)	Animal and Plant Health Agency (APHA)
EPI2141639	NP	Italy	2022-Jan-05	EPI_ISL_14761281	A/turkey/Italy/22VIR171-2/2022	Istituto Zooprofilattico Sperimentale delle Venezie, EU/OIE/Reference Laboratory and FAO Reference Centre for AI and ND	Istituto Zooprofilattico Sperimentale delle Venezie	Barbierato, G.; Zecchin, B.; Fusaro, A.; Schivo, A.; Salviato, A.; Palumbo, E.; Giussani, E.; Pastori, A.; Monne, I.; Terregino, C.
EPI2141640	NS	Italy	2022-Jan-05	EPI_ISL_14761281	A/turkey/Italy/22VIR171-2/2022	Istituto Zooprofilattico Sperimentale delle Venezie, EU/OIE/Reference Laboratory and FAO Reference Centre for AI and ND	Istituto Zooprofilattico Sperimentale delle Venezie	Barbierato, G.; Zecchin, B.; Fusaro, A.; Schivo, A.; Salviato, A.; Palumbo, E.; Giussani, E.; Pastori, A.; Monne, I.; Terregino, C.
EPI2141641	MP	Italy	2022-Jan-05	EPI_ISL_14761281	A/turkey/Italy/22VIR171-2/2022	Istituto Zooprofilattico Sperimentale delle Venezie, EU/OIE/Reference Laboratory and FAO Reference Centre for AI and ND	Istituto Zooprofilattico Sperimentale delle Venezie	Barbierato, G.; Zecchin, B.; Fusaro, A.; Schivo, A.; Salviato, A.; Palumbo, E.; Giussani, E.; Pastori, A.; Monne, I.; Terregino, C.
EPI2141642	PA	Italy	2022-Jan-05	EPI_ISL_14761281	A/turkey/Italy/22VIR171-2/2022	Istituto Zooprofilattico Sperimentale delle Venezie, EU/OIE/Reference Laboratory and FAO Reference Centre for AI and ND	Istituto Zooprofilattico Sperimentale delle Venezie	Barbierato, G.; Zecchin, B.; Fusaro, A.; Schivo, A.; Salviato, A.; Palumbo, E.; Giussani, E.; Pastori, A.; Monne, I.; Terregino, C.
EPI2141645	NA	Italy	2022-Jan-05	EPI_ISL_14761281	A/turkey/Italy/22VIR171-2/2022	Istituto Zooprofilattico Sperimentale delle Venezie, EU/OIE/Reference Laboratory and FAO Reference Centre for AI and ND	Istituto Zooprofilattico Sperimentale delle Venezie	Barbierato, G.; Zecchin, B.; Fusaro, A.; Schivo, A.; Salviato, A.; Palumbo, E.; Giussani, E.; Pastori, A.; Monne, I.; Terregino, C.
EPI2141646	HA	Italy	2022-Jan-05	EPI_ISL_14761281	A/turkey/Italy/22VIR171-2/2022	Istituto Zooprofilattico Sperimentale delle Venezie, EU/OIE/Reference Laboratory and FAO Reference Centre for AI and ND	Istituto Zooprofilattico Sperimentale delle Venezie	Barbierato, G.; Zecchin, B.; Fusaro, A.; Schivo, A.; Salviato, A.; Palumbo, E.; Giussani, E.; Pastori, A.; Monne, I.; Terregino, C.
EPI2141643	PB2	Italy	2022-Jan-05	EPI_ISL_14761281	A/turkey/Italy/22VIR171-2/2022	Istituto Zooprofilattico Sperimentale delle Venezie, EU/OIE/Reference Laboratory and FAO Reference Centre for AI and ND	Istituto Zooprofilattico Sperimentale delle Venezie	Barbierato, G.; Zecchin, B.; Fusaro, A.; Schivo, A.; Salviato, A.; Palumbo, E.; Giussani, E.; Pastori, A.; Monne, I.; Terregino, C.
EPI2141644	PB1	Italy	2022-Jan-05	EPI_ISL_14761281	A/turkey/Italy/22VIR171-2/2022	Istituto Zooprofilattico Sperimentale delle Venezie, EU/OIE/Reference Laboratory and FAO Reference Centre for AI and ND	Istituto Zooprofilattico Sperimentale delle Venezie	Barbierato, G.; Zecchin, B.; Fusaro, A.; Schivo, A.; Salviato, A.; Palumbo, E.; Giussani, E.; Pastori, A.; Monne, I.; Terregino, C.
EPI2141630	NP	Italy	2022-Jan-04	EPI_ISL_14761272	A/turkey/Italy/IZSLT_22VIR366-3/2022	Istituto Zooprofilattico Sperimentale del Lazio e della Toscana "M. Aleandri"	Istituto Zooprofilattico Sperimentale delle Venezie	Barbierato, G.; Zecchin, B.; Fusaro, A.; Schivo, A.; Salviato, A.; Palumbo, E.; Giussani, E.; Pastori, A.; Monne, I.; Terregino, C.
EPI2141631	NS	Italy	2022-Jan-04	EPI_ISL_14761272	A/turkey/Italy/IZSLT_22VIR366-3/2022	Istituto Zooprofilattico Sperimentale del Lazio e della Toscana "M. Aleandri"	Istituto Zooprofilattico Sperimentale delle Venezie	Barbierato, G.; Zecchin, B.; Fusaro, A.; Schivo, A.; Salviato, A.; Palumbo, E.; Giussani, E.; Pastori, A.; Monne, I.; Terregino, C.
EPI2141632	MP	Italy	2022-Jan-04	EPI_ISL_14761272	A/turkey/Italy/IZSLT_22VIR366-3/2022	Istituto Zooprofilattico Sperimentale del Lazio e della Toscana "M. Aleandri"	Istituto Zooprofilattico Sperimentale delle Venezie	Barbierato, G.; Zecchin, B.; Fusaro, A.; Schivo, A.; Salviato, A.; Palumbo, E.; Giussani, E.; Pastori, A.; Monne, I.; Terregino, C.
EPI2141633	PA	Italy	2022-Jan-04	EPI_ISL_14761272	A/turkey/Italy/IZSLT_22VIR366-3/2022	Istituto Zooprofilattico Sperimentale del Lazio e della Toscana "M. Aleandri"	Istituto Zooprofilattico Sperimentale delle Venezie	Barbierato, G.; Zecchin, B.; Fusaro, A.; Schivo, A.; Salviato, A.; Palumbo, E.; Giussani, E.; Pastori, A.; Monne, I.; Terregino, C.
EPI2141636	NA	Italy	2022-Jan-04	EPI_ISL_14761272	A/turkey/Italy/IZSLT_22VIR366-3/2022	Istituto Zooprofilattico Sperimentale del Lazio e della Toscana "M. Aleandri"	Istituto Zooprofilattico Sperimentale delle Venezie	Barbierato, G.; Zecchin, B.; Fusaro, A.; Schivo, A.; Salviato, A.; Palumbo, E.; Giussani, E.; Pastori, A.; Monne, I.; Terregino, C.
EPI2141638	HA	Italy	2022-Jan-04	EPI_ISL_14761272	A/turkey/Italy/IZSLT_22VIR366-3/2022	Istituto Zooprofilattico Sperimentale del Lazio e della Toscana "M. Aleandri"	Istituto Zooprofilattico Sperimentale delle Venezie	Barbierato, G.; Zecchin, B.; Fusaro, A.; Schivo, A.; Salviato, A.; Palumbo, E.; Giussani, E.; Pastori, A.; Monne, I.; Terregino, C.
EPI2141634	PB2	Italy	2022-Jan-04	EPI_ISL_14761272	A/turkey/Italy/IZSLT_22VIR366-3/2022	Istituto Zooprofilattico Sperimentale del Lazio e della Toscana "M. Aleandri"	Istituto Zooprofilattico Sperimentale delle Venezie	Barbierato, G.; Zecchin, B.; Fusaro, A.; Schivo, A.; Salviato, A.; Palumbo, E.; Giussani, E.; Pastori, A.; Monne, I.; Terregino, C.
EPI2141635	PB1	Italy	2022-Jan-04	EPI_ISL_14761272	A/turkey/Italy/IZSLT_22VIR366-3/2022	Istituto Zooprofilattico Sperimentale del Lazio e della Toscana "M. Aleandri"	Istituto Zooprofilattico Sperimentale delle Venezie	Barbierato, G.; Zecchin, B.; Fusaro, A.; Schivo, A.; Salviato, A.; Palumbo, E.; Giussani, E.; Pastori, A.; Monne, I.; Terregino, C.
EPI2141577	NP	Italy	2021-Dec-29	EPI_ISL_14761232	A/turkey/Italy/21VIR11935/2021	Istituto Zooprofilattico Sperimentale delle Venezie, EU/OIE/Reference Laboratory and FAO Reference Centre for AI and ND	Istituto Zooprofilattico Sperimentale delle Venezie	Barbierato, G.; Zecchin, B.; Fusaro, A.; Schivo, A.; Salviato, A.; Palumbo, E.; Giussani, E.; Pastori, A.; Monne, I.; Terregino, C.
EPI2141578	NS	Italy	2021-Dec-29	EPI_ISL_14761232	A/turkey/Italy/21VIR11935/2021	Istituto Zooprofilattico Sperimentale delle Venezie, EU/OIE/Reference Laboratory and FAO Reference Centre for AI and ND	Istituto Zooprofilattico Sperimentale delle Venezie	Barbierato, G.; Zecchin, B.; Fusaro, A.; Schivo, A.; Salviato, A.; Palumbo, E.; Giussani, E.; Pastori, A.; Monne, I.; Terregino, C.
EPI2141579	MP	Italy	2021-Dec-29	EPI_ISL_14761232	A/turkey/Italy/21VIR11935/2021	Istituto Zooprofilattico Sperimentale delle Venezie, EU/OIE/Reference Laboratory and FAO Reference Centre for AI and ND	Istituto Zooprofilattico Sperimentale delle Venezie	Barbierato, G.; Zecchin, B.; Fusaro, A.; Schivo, A.; Salviato, A.; Palumbo, E.; Giussani, E.; Pastori, A.; Monne, I.; Terregino, C.
EPI2141580	PA	Italy	2021-Dec-29	EPI_ISL_14761232	A/turkey/Italy/21VIR11935/2021	Istituto Zooprofilattico Sperimentale delle Venezie, EU/OIE/Reference Laboratory and FAO Reference Centre for AI and ND	Istituto Zooprofilattico Sperimentale delle Venezie	Barbierato, G.; Zecchin, B.; Fusaro, A.; Schivo, A.; Salviato, A.; Palumbo, E.; Giussani, E.; Pastori, A.; Monne, I.; Terregino, C.
EPI2141583	NA	Italy	2021-Dec-29	EPI_ISL_14761232	A/turkey/Italy/21VIR11935/2021	Istituto Zooprofilattico Sperimentale delle Venezie, EU/OIE/Reference Laboratory and FAO Reference Centre for AI and ND	Istituto Zooprofilattico Sperimentale delle Venezie	Barbierato, G.; Zecchin, B.; Fusaro, A.; Schivo, A.; Salviato, A.; Palumbo, E.; Giussani, E.; Pastori, A.; Monne, I.; Terregino, C.
EPI2141585	HA	Italy	2021-Dec-29	EPI_ISL_14761232	A/turkey/Italy/21VIR11935/2021	Istituto Zooprofilattico Sperimentale delle Venezie, EU/OIE/Reference Laboratory and FAO Reference Centre for AI and ND	Istituto Zooprofilattico Sperimentale delle Venezie	Barbierato, G.; Zecchin, B.; Fusaro, A.; Schivo, A.; Salviato, A.; Palumbo, E.; Giussani, E.; Pastori, A.; Monne, I.; Terregino, C.
EPI2141581	PB2	Italy	2021-Dec-29	EPI_ISL_14761232	A/turkey/Italy/21VIR11935/2021	Istituto Zooprofilattico Sperimentale delle Venezie, EU/OIE/Reference Laboratory and FAO Reference Centre for AI and ND	Istituto Zooprofilattico Sperimentale delle Venezie	Barbierato, G.; Zecchin, B.; Fusaro, A.; Schivo, A.; Salviato, A.; Palumbo, E.; Giussani, E.; Pastori, A.; Monne, I.; Terregino, C.
EPI2141582	PB1	Italy	2021-Dec-29	EPI_ISL_14761232	A/turkey/Italy/21VIR11935/2021	Istituto Zooprofilattico Sperimentale delle Venezie, EU/OIE/Reference Laboratory and FAO Reference Centre for AI and ND	Istituto Zooprofilattico Sperimentale delle Venezie	Barbierato, G.; Zecchin, B.; Fusaro, A.; Schivo, A.; Salviato, A.; Palumbo, E.; Giussani, E.; Pastori, A.; Monne, I.; Terregino, C.
EPI2141555	PB2	Italy	2021-Dec-28	EPI_ISL_14761199	A/turkey/Italy/21VIR11772-7/2021	Istituto Zooprofilattico Sperimentale delle Venezie, EU/OIE/Reference Laboratory and FAO Reference Centre for AI and ND	Istituto Zooprofilattico Sperimentale delle Venezie	Barbierato, G.; Zecchin, B.; Fusaro, A.; Schivo, A.; Salviato, A.; Palumbo, E.; Giussani, E.; Pastori, A.; Monne, I.; Terregino, C.
EPI2141556	PB1	Italy	2021-Dec-28	EPI_ISL_14761199	A/turkey/Italy/21VIR11772-7/2021	Istituto Zooprofilattico Sperimentale delle Venezie, EU/OIE/Reference Laboratory and FAO Reference Centre for AI and ND	Istituto Zooprofilattico Sperimentale delle Venezie	Barbierato, G.; Zecchin, B.; Fusaro, A.; Schivo, A.; Salviato, A.; Palumbo, E.; Giussani, E.; Pastori, A.; Monne, I.; Terregino, C.
EPI2141550	NP	Italy	2021-Dec-28	EPI_ISL_14761199	A/turkey/Italy/21VIR11772-7/2021	Istituto Zooprofilattico Sperimentale delle Venezie, EU/OIE/Reference Laboratory and FAO Reference Centre for AI and ND	Istituto Zooprofilattico Sperimentale delle Venezie	Barbierato, G.; Zecchin, B.; Fusaro, A.; Schivo, A.; Salviato, A.; Palumbo, E.; Giussani, E.; Pastori, A.; Monne, I.; Terregino, C.
EPI2141551	NS	Italy	2021-Dec-28	EPI_ISL_14761199	A/turkey/Italy/21VIR11772-7/2021	Istituto Zooprofilattico Sperimentale delle Venezie, EU/OIE/Reference Laboratory and FAO Reference Centre for AI and ND	Istituto Zooprofilattico Sperimentale delle Venezie	Barbierato, G.; Zecchin, B.; Fusaro, A.; Schivo, A.; Salviato, A.; Palumbo, E.; Giussani, E.; Pastori, A.; Monne, I.; Terregino, C.
EPI2141552	MP	Italy	2021-Dec-28	EPI_ISL_14761199	A/turkey/Italy/21VIR11772-7/2021	Istituto Zooprofilattico Sperimentale delle Venezie, EU/OIE/Reference Laboratory and FAO Reference Centre for AI and ND	Istituto Zooprofilattico Sperimentale delle Venezie	Barbierato, G.; Zecchin, B.; Fusaro, A.; Schivo, A.; Salviato, A.; Palumbo, E.; Giussani, E.; Pastori, A.; Monne, I.; Terregino, C.
EPI2141554	PA	Italy	2021-Dec-28	EPI_ISL_14761199	A/turkey/Italy/21VIR11772-7/2021	Istituto Zooprofilattico Sperimentale delle Venezie, EU/OIE/Reference Laboratory and FAO Reference Centre for AI and ND	Istituto Zooprofilattico Sperimentale delle Venezie	Barbierato, G.; Zecchin, B.; Fusaro, A.; Schivo, A.; Salviato, A.; Palumbo, E.; Giussani, E.; Pastori, A.; Monne, I.; Terregino, C.
EPI2141557	NA	Italy	2021-Dec-28	EPI_ISL_14761199	A/turkey/Italy/21VIR11772-7/2021	Istituto Zooprofilattico Sperimentale delle Venezie, EU/OIE/Reference Laboratory and FAO Reference Centre for AI and ND	Istituto Zooprofilattico Sperimentale delle Venezie	Barbierato, G.; Zecchin, B.; Fusaro, A.; Schivo, A.; Salviato, A.; Palumbo, E.; Giussani, E.; Pastori, A.; Monne, I.; Terregino, C.
EPI2141558	HA	Italy	2021-Dec-28	EPI_ISL_14761199	A/turkey/Italy/21VIR11772-7/2021	Istituto Zooprofilattico Sperimentale delle Venezie, EU/OIE/Reference Laboratory and FAO Reference Centre for AI and ND	Istituto Zooprofilattico Sperimentale delle Venezie	Barbierato, G.; Zecchin, B.; Fusaro, A.; Schivo, A.; Salviato, A.; Palumbo, E.; Giussani, E.; Pastori, A.; Monne, I.; Terregino, C.
EPI2141515	NP	Italy	2021-Dec-26	EPI_ISL_14761152	A/turkey/Italy/21VIR11661-7/2021	Istituto Zooprofilattico Sperimentale delle Venezie, EU/OIE/Reference Laboratory and FAO Reference Centre for AI and ND	Istituto Zooprofilattico Sperimentale delle Venezie	Barbierato, G.; Zecchin, B.; Fusaro, A.; Schivo, A.; Salviato, A.; Palumbo, E.; Giussani, E.; Pastori, A.; Monne, I.; Terregino, C.
EPI2141516	NS	Italy	2021-Dec-26	EPI_ISL_14761152	A/turkey/Italy/21VIR11661-7/2021	Istituto Zooprofilattico Sperimentale delle Venezie, EU/OIE/Reference Laboratory and FAO Reference Centre for AI and ND	Istituto Zooprofilattico Sperimentale delle Venezie	Barbierato, G.; Zecchin, B.; Fusaro, A.; Schivo, A.; Salviato, A.; Palumbo, E.; Giussani, E.; Pastori, A.; Monne, I.; Terregino, C.
EPI2141517	MP	Italy	2021-Dec-26	EPI_ISL_14761152	A/turkey/Italy/21VIR11661-7/2021	Istituto Zooprofilattico Sperimentale delle Venezie, EU/OIE/Reference Laboratory and FAO Reference Centre for AI and ND	Istituto Zooprofilattico Sperimentale delle Venezie	Barbierato, G.; Zecchin, B.; Fusaro, A.; Schivo, A.; Salviato, A.; Palumbo, E.; Giussani, E.; Pastori, A.; Monne, I.; Terregino, C.
EPI2141518	PA	Italy	2021-Dec-26	EPI_ISL_14761152	A/turkey/Italy/21VIR11661-7/2021	Istituto Zooprofilattico Sperimentale delle Venezie, EU/OIE/Reference Laboratory and FAO Reference Centre for AI and ND	Istituto Zooprofilattico Sperimentale delle Venezie	Barbierato, G.; Zecchin, B.; Fusaro, A.; Schivo, A.; Salviato, A.; Palumbo, E.; Giussani, E.; Pastori, A.; Monne, I.; Terregino, C.
EPI2141522	NA	Italy	2021-Dec-26	EPI_ISL_14761152	A/turkey/Italy/21VIR11661-7/2021	Istituto Zooprofilattico Sperimentale delle Venezie, EU/OIE/Reference Laboratory and FAO Reference Centre for AI and ND	Istituto Zooprofilattico Sperimentale delle Venezie	Barbierato, G.; Zecchin, B.; Fusaro, A.; Schivo, A.; Salviato, A.; Palumbo, E.; Giussani, E.; Pastori, A.; Monne, I.; Terregino, C.
EPI2141523	HA	Italy	2021-Dec-26	EPI_ISL_14761152	A/turkey/Italy/21VIR11661-7/2021	Istituto Zooprofilattico Sperimentale delle Venezie, EU/OIE/Reference Laboratory and FAO Reference Centre for AI and ND	Istituto Zooprofilattico Sperimentale delle Venezie	Barbierato, G.; Zecchin, B.; Fusaro, A.; Schivo, A.; Salviato, A.; Palumbo, E.; Giussani, E.; Pastori, A.; Monne, I.; Terregino, C.
EPI2141519	PB2	Italy	2021-Dec-26	EPI_ISL_14761152	A/turkey/Italy/21VIR11661-7/2021	Istituto Zooprofilattico Sperimentale delle Venezie, EU/OIE/Reference Laboratory and FAO Reference Centre for AI and ND	Istituto Zooprofilattico Sperimentale delle Venezie	Barbierato, G.; Zecchin, B.; Fusaro, A.; Schivo, A.; Salviato, A.; Palumbo, E.; Giussani, E.; Pastori, A.; Monne, I.; Terregino, C.
EPI2141520	PB1	Italy	2021-Dec-26	EPI_ISL_14761152	A/turkey/Italy/21VIR11661-7/2021	Istituto Zooprofilattico Sperimentale delle Venezie, EU/OIE/Reference Laboratory and FAO Reference Centre for AI and ND	Istituto Zooprofilattico Sperimentale delle Venezie	Barbierato, G.; Zecchin, B.; Fusaro, A.; Schivo, A.; Salviato, A.; Palumbo, E.; Giussani, E.; Pastori, A.; Monne, I.; Terregino, C.
EPI2141506	NP	Italy	2021-Dec-24	EPI_ISL_14761141	A/turkey/Italy/21VIR11690/2021	Istituto Zooprofilattico Sperimentale delle Venezie, EU/OIE/Reference Laboratory and FAO Reference Centre for AI and ND	Istituto Zooprofilattico Sperimentale delle Venezie	Barbierato, G.; Zecchin, B.; Fusaro, A.; Schivo, A.; Salviato, A.; Palumbo, E.; Giussani, E.; Pastori, A.; Monne, I.; Terregino, C.
EPI2141507	NS	Italy	2021-Dec-24	EPI_ISL_14761141	A/turkey/Italy/21VIR11690/2021	Istituto Zooprofilattico Sperimentale delle Venezie, EU/OIE/Reference Laboratory and FAO Reference Centre for AI and ND	Istituto Zooprofilattico Sperimentale delle Venezie	Barbierato, G.; Zecchin, B.; Fusaro, A.; Schivo, A.; Salviato, A.; Palumbo, E.; Giussani, E.; Pastori, A.; Monne, I.; Terregino, C.
EPI2141509	MP	Italy	2021-Dec-24	EPI_ISL_14761141	A/turkey/Italy/21VIR11690/2021	Istituto Zooprofilattico Sperimentale delle Venezie, EU/OIE/Reference Laboratory and FAO Reference Centre for AI and ND	Istituto Zooprofilattico Sperimentale delle Venezie	Barbierato, G.; Zecchin, B.; Fusaro, A.; Schivo, A.; Salviato, A.; Palumbo, E.; Giussani, E.; Pastori, A.; Monne, I.; Terregino, C.
EPI2141510	PA	Italy	2021-Dec-24	EPI_ISL_14761141	A/turkey/Italy/21VIR11690/2021	Istituto Zooprofilattico Sperimentale delle Venezie, EU/OIE/Reference Laboratory and FAO Reference Centre for AI and ND	Istituto Zooprofilattico Sperimentale delle Venezie	Barbierato, G.; Zecchin, B.; Fusaro, A.; Schivo, A.; Salviato, A.; Palumbo, E.; Giussani, E.; Pastori, A.; Monne, I.; Terregino, C.
EPI2141513	NA	Italy	2021-Dec-24	EPI_ISL_14761141	A/turkey/Italy/21VIR11690/2021	Istituto Zooprofilattico Sperimentale delle Venezie, EU/OIE/Reference Laboratory and FAO Reference Centre for AI and ND	Istituto Zooprofilattico Sperimentale delle Venezie	Barbierato, G.; Zecchin, B.; Fusaro, A.; Schivo, A.; Salviato, A.; Palumbo, E.; Giussani, E.; Pastori, A.; Monne, I.; Terregino, C.
EPI2141514	HA	Italy	2021-Dec-24	EPI_ISL_14761141	A/turkey/Italy/21VIR11690/2021	Istituto Zooprofilattico Sperimentale delle Venezie, EU/OIE/Reference Laboratory and FAO Reference Centre for AI and ND	Istituto Zooprofilattico Sperimentale delle Venezie	Barbierato, G.; Zecchin, B.; Fusaro, A.; Schivo, A.; Salviato, A.; Palumbo, E.; Giussani, E.; Pastori, A.; Monne, I.; Terregino, C.
EPI2141511	PB2	Italy	2021-Dec-24	EPI_ISL_14761141	A/turkey/Italy/21VIR11690/2021	Istituto Zooprofilattico Sperimentale delle Venezie, EU/OIE/Reference Laboratory and FAO Reference Centre for AI and ND	Istituto Zooprofilattico Sperimentale delle Venezie	Barbierato, G.; Zecchin, B.; Fusaro, A.; Schivo, A.; Salviato, A.; Palumbo, E.; Giussani, E.; Pastori, A.; Monne, I.; Terregino, C.
EPI2141512	PB1	Italy	2021-Dec-24	EPI_ISL_14761141	A/turkey/Italy/21VIR11690/2021	Istituto Zooprofilattico Sperimentale delle Venezie, EU/OIE/Reference Laboratory and FAO Reference Centre for AI and ND	Istituto Zooprofilattico Sperimentale delle Venezie	Barbierato, G.; Zecchin, B.; Fusaro, A.; Schivo, A.; Salviato, A.; Palumbo, E.; Giussani, E.; Pastori, A.; Monne, I.; Terregino, C.
EPI2141502	PB2	Italy	2021-Dec-23	EPI_ISL_14761129	A/turkey/Italy/21VIR11692/2021	Istituto Zooprofilattico Sperimentale delle Venezie, EU/OIE/Reference Laboratory and FAO Reference Centre for AI and ND	Istituto Zooprofilattico Sperimentale delle Venezie	Barbierato, G.; Zecchin, B.; Fusaro, A.; Schivo, A.; Salviato, A.; Palumbo, E.; Giussani, E.; Pastori, A.; Monne, I.; Terregino, C.
EPI2141503	PB1	Italy	2021-Dec-23	EPI_ISL_14761129	A/turkey/Italy/21VIR11692/2021	Istituto Zooprofilattico Sperimentale delle Venezie, EU/OIE/Reference Laboratory and FAO Reference Centre for AI and ND	Istituto Zooprofilattico Sperimentale delle Venezie	Barbierato, G.; Zecchin, B.; Fusaro, A.; Schivo, A.; Salviato, A.; Palumbo, E.; Giussani, E.; Pastori, A.; Monne, I.; Terregino, C.
EPI2141498	NP	Italy	2021-Dec-23	EPI_ISL_14761129	A/turkey/Italy/21VIR11692/2021	Istituto Zooprofilattico Sperimentale delle Venezie, EU/OIE/Reference Laboratory and FAO Reference Centre for AI and ND	Istituto Zooprofilattico Sperimentale delle Venezie	Barbierato, G.; Zecchin, B.; Fusaro, A.; Schivo, A.; Salviato, A.; Palumbo, E.; Giussani, E.; Pastori, A.; Monne, I.; Terregino, C.
EPI2141499	NS	Italy	2021-Dec-23	EPI_ISL_14761129	A/turkey/Italy/21VIR11692/2021	Istituto Zooprofilattico Sperimentale delle Venezie, EU/OIE/Reference Laboratory and FAO Reference Centre for AI and ND	Istituto Zooprofilattico Sperimentale delle Venezie	Barbierato, G.; Zecchin, B.; Fusaro, A.; Schivo, A.; Salviato, A.; Palumbo, E.; Giussani, E.; Pastori, A.; Monne, I.; Terregino, C.
EPI2141500	MP	Italy	2021-Dec-23	EPI_ISL_14761129	A/turkey/Italy/21VIR11692/2021	Istituto Zooprofilattico Sperimentale delle Venezie, EU/OIE/Reference Laboratory and FAO Reference Centre for AI and ND	Istituto Zooprofilattico Sperimentale delle Venezie	Barbierato, G.; Zecchin, B.; Fusaro, A.; Schivo, A.; Salviato, A.; Palumbo, E.; Giussani, E.; Pastori, A.; Monne, I.; Terregino, C.
EPI2141501	PA	Italy	2021-Dec-23	EPI_ISL_14761129	A/turkey/Italy/21VIR11692/2021	Istituto Zooprofilattico Sperimentale delle Venezie, EU/OIE/Reference Laboratory and FAO Reference Centre for AI and ND	Istituto Zooprofilattico Sperimentale delle Venezie	Barbierato, G.; Zecchin, B.; Fusaro, A.; Schivo, A.; Salviato, A.; Palumbo, E.; Giussani, E.; Pastori, A.; Monne, I.; Terregino, C.
EPI2141504	NA	Italy	2021-Dec-23	EPI_ISL_14761129	A/turkey/Italy/21VIR11692/2021	Istituto Zooprofilattico Sperimentale delle Venezie, EU/OIE/Reference Laboratory and FAO Reference Centre for AI and ND	Istituto Zooprofilattico Sperimentale delle Venezie	Barbierato, G.; Zecchin, B.; Fusaro, A.; Schivo, A.; Salviato, A.; Palumbo, E.; Giussani, E.; Pastori, A.; Monne, I.; Terregino, C.
EPI2141505	HA	Italy	2021-Dec-23	EPI_ISL_14761129	A/turkey/Italy/21VIR11692/2021	Istituto Zooprofilattico Sperimentale delle Venezie, EU/OIE/Reference Laboratory and FAO Reference Centre for AI and ND	Istituto Zooprofilattico Sperimentale delle Venezie	Barbierato, G.; Zecchin, B.; Fusaro, A.; Schivo, A.; Salviato, A.; Palumbo, E.; Giussani, E.; Pastori, A.; Monne, I.; Terregino, C.
EPI2141493	PB2	Italy	2021-Dec-23	EPI_ISL_14761119	A/turkey/Italy/21VIR11691/2021	Istituto Zooprofilattico Sperimentale delle Venezie, EU/OIE/Reference Laboratory and FAO Reference Centre for AI and ND	Istituto Zooprofilattico Sperimentale delle Venezie	Barbierato, G.; Zecchin, B.; Fusaro, A.; Schivo, A.; Salviato, A.; Palumbo, E.; Giussani, E.; Pastori, A.; Monne, I.; Terregino, C.
EPI2141494	PB1	Italy	2021-Dec-23	EPI_ISL_14761119	A/turkey/Italy/21VIR11691/2021	Istituto Zooprofilattico Sperimentale delle Venezie, EU/OIE/Reference Laboratory and FAO Reference Centre for AI and ND	Istituto Zooprofilattico Sperimentale delle Venezie	Barbierato, G.; Zecchin, B.; Fusaro, A.; Schivo, A.; Salviato, A.; Palumbo, E.; Giussani, E.; Pastori, A.; Monne, I.; Terregino, C.
EPI2141489	NP	Italy	2021-Dec-23	EPI_ISL_14761119	A/turkey/Italy/21VIR11691/2021	Istituto Zooprofilattico Sperimentale delle Venezie, EU/OIE/Reference Laboratory and FAO Reference Centre for AI and ND	Istituto Zooprofilattico Sperimentale delle Venezie	Barbierato, G.; Zecchin, B.; Fusaro, A.; Schivo, A.; Salviato, A.; Palumbo, E.; Giussani, E.; Pastori, A.; Monne, I.; Terregino, C.
EPI2141490	NS	Italy	2021-Dec-23	EPI_ISL_14761119	A/turkey/Italy/21VIR11691/2021	Istituto Zooprofilattico Sperimentale delle Venezie, EU/OIE/Reference Laboratory and FAO Reference Centre for AI and ND	Istituto Zooprofilattico Sperimentale delle Venezie	Barbierato, G.; Zecchin, B.; Fusaro, A.; Schivo, A.; Salviato, A.; Palumbo, E.; Giussani, E.; Pastori, A.; Monne, I.; Terregino, C.
EPI2141491	MP	Italy	2021-Dec-23	EPI_ISL_14761119	A/turkey/Italy/21VIR11691/2021	Istituto Zooprofilattico Sperimentale delle Venezie, EU/OIE/Reference Laboratory and FAO Reference Centre for AI and ND	Istituto Zooprofilattico Sperimentale delle Venezie	Barbierato, G.; Zecchin, B.; Fusaro, A.; Schivo, A.; Salviato, A.; Palumbo, E.; Giussani, E.; Pastori, A.; Monne, I.; Terregino, C.
EPI2141492	PA	Italy	2021-Dec-23	EPI_ISL_14761119	A/turkey/Italy/21VIR11691/2021	Istituto Zooprofilattico Sperimentale delle Venezie, EU/OIE/Reference Laboratory and FAO Reference Centre for AI and ND	Istituto Zooprofilattico Sperimentale delle Venezie	Barbierato, G.; Zecchin, B.; Fusaro, A.; Schivo, A.; Salviato, A.; Palumbo, E.; Giussani, E.; Pastori, A.; Monne, I.; Terregino, C.
EPI2141495	NA	Italy	2021-Dec-23	EPI_ISL_14761119	A/turkey/Italy/21VIR11691/2021	Istituto Zooprofilattico Sperimentale delle Venezie, EU/OIE/Reference Laboratory and FAO Reference Centre for AI and ND	Istituto Zooprofilattico Sperimentale delle Venezie	Barbierato, G.; Zecchin, B.; Fusaro, A.; Schivo, A.; Salviato, A.; Palumbo, E.; Giussani, E.; Pastori, A.; Monne, I.; Terregino, C.
EPI2141496	HA	Italy	2021-Dec-23	EPI_ISL_14761119	A/turkey/Italy/21VIR11691/2021	Istituto Zooprofilattico Sperimentale delle Venezie, EU/OIE/Reference Laboratory and FAO Reference Centre for AI and ND	Istituto Zooprofilattico Sperimentale delle Venezie	Barbierato, G.; Zecchin, B.; Fusaro, A.; Schivo, A.; Salviato, A.; Palumbo, E.; Giussani, E.; Pastori, A.; Monne, I.; Terregino, C.
EPI2141484	PB2	Italy	2021-Dec-23	EPI_ISL_14761107	A/turkey/Italy/21VIR11587-2/2021	Istituto Zooprofilattico Sperimentale delle Venezie, EU/OIE/Reference Laboratory and FAO Reference Centre for AI and ND	Istituto Zooprofilattico Sperimentale delle Venezie	Barbierato, G.; Zecchin, B.; Fusaro, A.; Schivo, A.; Salviato, A.; Palumbo, E.; Giussani, E.; Pastori, A.; Monne, I.; Terregino, C.
EPI2141485	PB1	Italy	2021-Dec-23	EPI_ISL_14761107	A/turkey/Italy/21VIR11587-2/2021	Istituto Zooprofilattico Sperimentale delle Venezie, EU/OIE/Reference Laboratory and FAO Reference Centre for AI and ND	Istituto Zooprofilattico Sperimentale delle Venezie	Barbierato, G.; Zecchin, B.; Fusaro, A.; Schivo, A.; Salviato, A.; Palumbo, E.; Giussani, E.; Pastori, A.; Monne, I.; Terregino, C.
EPI2141480	NP	Italy	2021-Dec-23	EPI_ISL_14761107	A/turkey/Italy/21VIR11587-2/2021	Istituto Zooprofilattico Sperimentale delle Venezie, EU/OIE/Reference Laboratory and FAO Reference Centre for AI and ND	Istituto Zooprofilattico Sperimentale delle Venezie	Barbierato, G.; Zecchin, B.; Fusaro, A.; Schivo, A.; Salviato, A.; Palumbo, E.; Giussani, E.; Pastori, A.; Monne, I.; Terregino, C.
EPI2141481	NS	Italy	2021-Dec-23	EPI_ISL_14761107	A/turkey/Italy/21VIR11587-2/2021	Istituto Zooprofilattico Sperimentale delle Venezie, EU/OIE/Reference Laboratory and FAO Reference Centre for AI and ND	Istituto Zooprofilattico Sperimentale delle Venezie	Barbierato, G.; Zecchin, B.; Fusaro, A.; Schivo, A.; Salviato, A.; Palumbo, E.; Giussani, E.; Pastori, A.; Monne, I.; Terregino, C.
EPI2141482	MP	Italy	2021-Dec-23	EPI_ISL_14761107	A/turkey/Italy/21VIR11587-2/2021	Istituto Zooprofilattico Sperimentale delle Venezie, EU/OIE/Reference Laboratory and FAO Reference Centre for AI and ND	Istituto Zooprofilattico Sperimentale delle Venezie	Barbierato, G.; Zecchin, B.; Fusaro, A.; Schivo, A.; Salviato, A.; Palumbo, E.; Giussani, E.; Pastori, A.; Monne, I.; Terregino, C.
EPI2141483	PA	Italy	2021-Dec-23	EPI_ISL_14761107	A/turkey/Italy/21VIR11587-2/2021	Istituto Zooprofilattico Sperimentale delle Venezie, EU/OIE/Reference Laboratory and FAO Reference Centre for AI and ND	Istituto Zooprofilattico Sperimentale delle Venezie	Barbierato, G.; Zecchin, B.; Fusaro, A.; Schivo, A.; Salviato, A.; Palumbo, E.; Giussani, E.; Pastori, A.; Monne, I.; Terregino, C.
EPI2141487	NA	Italy	2021-Dec-23	EPI_ISL_14761107	A/turkey/Italy/21VIR11587-2/2021	Istituto Zooprofilattico Sperimentale delle Venezie, EU/OIE/Reference Laboratory and FAO Reference Centre for AI and ND	Istituto Zooprofilattico Sperimentale delle Venezie	Barbierato, G.; Zecchin, B.; Fusaro, A.; Schivo, A.; Salviato, A.; Palumbo, E.; Giussani, E.; Pastori, A.; Monne, I.; Terregino, C.
EPI2141488	HA	Italy	2021-Dec-23	EPI_ISL_14761107	A/turkey/Italy/21VIR11587-2/2021	Istituto Zooprofilattico Sperimentale delle Venezie, EU/OIE/Reference Laboratory and FAO Reference Centre for AI and ND	Istituto Zooprofilattico Sperimentale delle Venezie	Barbierato, G.; Zecchin, B.; Fusaro, A.; Schivo, A.; Salviato, A.; Palumbo, E.; Giussani, E.; Pastori, A.; Monne, I.; Terregino, C.
EPI2141471	NP	Italy	2021-Dec-23	EPI_ISL_14761097	A/turkey/Italy/21VIR11587-1/2021	Istituto Zooprofilattico Sperimentale delle Venezie, EU/OIE/Reference Laboratory and FAO Reference Centre for AI and ND	Istituto Zooprofilattico Sperimentale delle Venezie	Barbierato, G.; Zecchin, B.; Fusaro, A.; Schivo, A.; Salviato, A.; Palumbo, E.; Giussani, E.; Pastori, A.; Monne, I.; Terregino, C.
EPI2141472	NS	Italy	2021-Dec-23	EPI_ISL_14761097	A/turkey/Italy/21VIR11587-1/2021	Istituto Zooprofilattico Sperimentale delle Venezie, EU/OIE/Reference Laboratory and FAO Reference Centre for AI and ND	Istituto Zooprofilattico Sperimentale delle Venezie	Barbierato, G.; Zecchin, B.; Fusaro, A.; Schivo, A.; Salviato, A.; Palumbo, E.; Giussani, E.; Pastori, A.; Monne, I.; Terregino, C.
EPI2141473	MP	Italy	2021-Dec-23	EPI_ISL_14761097	A/turkey/Italy/21VIR11587-1/2021	Istituto Zooprofilattico Sperimentale delle Venezie, EU/OIE/Reference Laboratory and FAO Reference Centre for AI and ND	Istituto Zooprofilattico Sperimentale delle Venezie	Barbierato, G.; Zecchin, B.; Fusaro, A.; Schivo, A.; Salviato, A.; Palumbo, E.; Giussani, E.; Pastori, A.; Monne, I.; Terregino, C.
EPI2141474	PA	Italy	2021-Dec-23	EPI_ISL_14761097	A/turkey/Italy/21VIR11587-1/2021	Istituto Zooprofilattico Sperimentale delle Venezie, EU/OIE/Reference Laboratory and FAO Reference Centre for AI and ND	Istituto Zooprofilattico Sperimentale delle Venezie	Barbierato, G.; Zecchin, B.; Fusaro, A.; Schivo, A.; Salviato, A.; Palumbo, E.; Giussani, E.; Pastori, A.; Monne, I.; Terregino, C.
EPI2141475	PB2	Italy	2021-Dec-23	EPI_ISL_14761097	A/turkey/Italy/21VIR11587-1/2021	Istituto Zooprofilattico Sperimentale delle Venezie, EU/OIE/Reference Laboratory and FAO Reference Centre for AI and ND	Istituto Zooprofilattico Sperimentale delle Venezie	Barbierato, G.; Zecchin, B.; Fusaro, A.; Schivo, A.; Salviato, A.; Palumbo, E.; Giussani, E.; Pastori, A.; Monne, I.; Terregino, C.
EPI2141477	PB1	Italy	2021-Dec-23	EPI_ISL_14761097	A/turkey/Italy/21VIR11587-1/2021	Istituto Zooprofilattico Sperimentale delle Venezie, EU/OIE/Reference Laboratory and FAO Reference Centre for AI and ND	Istituto Zooprofilattico Sperimentale delle Venezie	Barbierato, G.; Zecchin, B.; Fusaro, A.; Schivo, A.; Salviato, A.; Palumbo, E.; Giussani, E.; Pastori, A.; Monne, I.; Terregino, C.
EPI2141478	NA	Italy	2021-Dec-23	EPI_ISL_14761097	A/turkey/Italy/21VIR11587-1/2021	Istituto Zooprofilattico Sperimentale delle Venezie, EU/OIE/Reference Laboratory and FAO Reference Centre for AI and ND	Istituto Zooprofilattico Sperimentale delle Venezie	Barbierato, G.; Zecchin, B.; Fusaro, A.; Schivo, A.; Salviato, A.; Palumbo, E.; Giussani, E.; Pastori, A.; Monne, I.; Terregino, C.
EPI2141479	HA	Italy	2021-Dec-23	EPI_ISL_14761097	A/turkey/Italy/21VIR11587-1/2021	Istituto Zooprofilattico Sperimentale delle Venezie, EU/OIE/Reference Laboratory and FAO Reference Centre for AI and ND	Istituto Zooprofilattico Sperimentale delle Venezie	Barbierato, G.; Zecchin, B.; Fusaro, A.; Schivo, A.; Salviato, A.; Palumbo, E.; Giussani, E.; Pastori, A.; Monne, I.; Terregino, C.
EPI2141462	NP	Italy	2021-Dec-23	EPI_ISL_14761086	A/turkey/Italy/21VIR11586-1/2021	Istituto Zooprofilattico Sperimentale delle Venezie, EU/OIE/Reference Laboratory and FAO Reference Centre for AI and ND	Istituto Zooprofilattico Sperimentale delle Venezie	Barbierato, G.; Zecchin, B.; Fusaro, A.; Schivo, A.; Salviato, A.; Palumbo, E.; Giussani, E.; Pastori, A.; Monne, I.; Terregino, C.
EPI2141463	NS	Italy	2021-Dec-23	EPI_ISL_14761086	A/turkey/Italy/21VIR11586-1/2021	Istituto Zooprofilattico Sperimentale delle Venezie, EU/OIE/Reference Laboratory and FAO Reference Centre for AI and ND	Istituto Zooprofilattico Sperimentale delle Venezie	Barbierato, G.; Zecchin, B.; Fusaro, A.; Schivo, A.; Salviato, A.; Palumbo, E.; Giussani, E.; Pastori, A.; Monne, I.; Terregino, C.
EPI2141464	MP	Italy	2021-Dec-23	EPI_ISL_14761086	A/turkey/Italy/21VIR11586-1/2021	Istituto Zooprofilattico Sperimentale delle Venezie, EU/OIE/Reference Laboratory and FAO Reference Centre for AI and ND	Istituto Zooprofilattico Sperimentale delle Venezie	Barbierato, G.; Zecchin, B.; Fusaro, A.; Schivo, A.; Salviato, A.; Palumbo, E.; Giussani, E.; Pastori, A.; Monne, I.; Terregino, C.
EPI2141466	PA	Italy	2021-Dec-23	EPI_ISL_14761086	A/turkey/Italy/21VIR11586-1/2021	Istituto Zooprofilattico Sperimentale delle Venezie, EU/OIE/Reference Laboratory and FAO Reference Centre for AI and ND	Istituto Zooprofilattico Sperimentale delle Venezie	Barbierato, G.; Zecchin, B.; Fusaro, A.; Schivo, A.; Salviato, A.; Palumbo, E.; Giussani, E.; Pastori, A.; Monne, I.; Terregino, C.
EPI2141467	PB2	Italy	2021-Dec-23	EPI_ISL_14761086	A/turkey/Italy/21VIR11586-1/2021	Istituto Zooprofilattico Sperimentale delle Venezie, EU/OIE/Reference Laboratory and FAO Reference Centre for AI and ND	Istituto Zooprofilattico Sperimentale delle Venezie	Barbierato, G.; Zecchin, B.; Fusaro, A.; Schivo, A.; Salviato, A.; Palumbo, E.; Giussani, E.; Pastori, A.; Monne, I.; Terregino, C.
EPI2141469	NA	Italy	2021-Dec-23	EPI_ISL_14761086	A/turkey/Italy/21VIR11586-1/2021	Istituto Zooprofilattico Sperimentale delle Venezie, EU/OIE/Reference Laboratory and FAO Reference Centre for AI and ND	Istituto Zooprofilattico Sperimentale delle Venezie	Barbierato, G.; Zecchin, B.; Fusaro, A.; Schivo, A.; Salviato, A.; Palumbo, E.; Giussani, E.; Pastori, A.; Monne, I.; Terregino, C.
EPI2141470	HA	Italy	2021-Dec-23	EPI_ISL_14761086	A/turkey/Italy/21VIR11586-1/2021	Istituto Zooprofilattico Sperimentale delle Venezie, EU/OIE/Reference Laboratory and FAO Reference Centre for AI and ND	Istituto Zooprofilattico Sperimentale delle Venezie	Barbierato, G.; Zecchin, B.; Fusaro, A.; Schivo, A.; Salviato, A.; Palumbo, E.; Giussani, E.; Pastori, A.; Monne, I.; Terregino, C.
EPI2141468	PB1	Italy	2021-Dec-23	EPI_ISL_14761086	A/turkey/Italy/21VIR11586-1/2021	Istituto Zooprofilattico Sperimentale delle Venezie, EU/OIE/Reference Laboratory and FAO Reference Centre for AI and ND	Istituto Zooprofilattico Sperimentale delle Venezie	Barbierato, G.; Zecchin, B.; Fusaro, A.; Schivo, A.; Salviato, A.; Palumbo, E.; Giussani, E.; Pastori, A.; Monne, I.; Terregino, C.
EPI2141423	PB2	Italy	2021-Dec-22	EPI_ISL_14761031	A/turkey/Italy/21VIR11596-3/2021	Istituto Zooprofilattico Sperimentale delle Venezie, EU/OIE/Reference Laboratory and FAO Reference Centre for AI and ND	Istituto Zooprofilattico Sperimentale delle Venezie	Barbierato, G.; Zecchin, B.; Fusaro, A.; Schivo, A.; Salviato, A.; Palumbo, E.; Giussani, E.; Pastori, A.; Monne, I.; Terregino, C.
EPI2141424	PB1	Italy	2021-Dec-22	EPI_ISL_14761031	A/turkey/Italy/21VIR11596-3/2021	Istituto Zooprofilattico Sperimentale delle Venezie, EU/OIE/Reference Laboratory and FAO Reference Centre for AI and ND	Istituto Zooprofilattico Sperimentale delle Venezie	Barbierato, G.; Zecchin, B.; Fusaro, A.; Schivo, A.; Salviato, A.; Palumbo, E.; Giussani, E.; Pastori, A.; Monne, I.; Terregino, C.
EPI2141418	NP	Italy	2021-Dec-22	EPI_ISL_14761031	A/turkey/Italy/21VIR11596-3/2021	Istituto Zooprofilattico Sperimentale delle Venezie, EU/OIE/Reference Laboratory and FAO Reference Centre for AI and ND	Istituto Zooprofilattico Sperimentale delle Venezie	Barbierato, G.; Zecchin, B.; Fusaro, A.; Schivo, A.; Salviato, A.; Palumbo, E.; Giussani, E.; Pastori, A.; Monne, I.; Terregino, C.
EPI2141419	NS	Italy	2021-Dec-22	EPI_ISL_14761031	A/turkey/Italy/21VIR11596-3/2021	Istituto Zooprofilattico Sperimentale delle Venezie, EU/OIE/Reference Laboratory and FAO Reference Centre for AI and ND	Istituto Zooprofilattico Sperimentale delle Venezie	Barbierato, G.; Zecchin, B.; Fusaro, A.; Schivo, A.; Salviato, A.; Palumbo, E.; Giussani, E.; Pastori, A.; Monne, I.; Terregino, C.
EPI2141420	MP	Italy	2021-Dec-22	EPI_ISL_14761031	A/turkey/Italy/21VIR11596-3/2021	Istituto Zooprofilattico Sperimentale delle Venezie, EU/OIE/Reference Laboratory and FAO Reference Centre for AI and ND	Istituto Zooprofilattico Sperimentale delle Venezie	Barbierato, G.; Zecchin, B.; Fusaro, A.; Schivo, A.; Salviato, A.; Palumbo, E.; Giussani, E.; Pastori, A.; Monne, I.; Terregino, C.
EPI2141422	PA	Italy	2021-Dec-22	EPI_ISL_14761031	A/turkey/Italy/21VIR11596-3/2021	Istituto Zooprofilattico Sperimentale delle Venezie, EU/OIE/Reference Laboratory and FAO Reference Centre for AI and ND	Istituto Zooprofilattico Sperimentale delle Venezie	Barbierato, G.; Zecchin, B.; Fusaro, A.; Schivo, A.; Salviato, A.; Palumbo, E.; Giussani, E.; Pastori, A.; Monne, I.; Terregino, C.
EPI2141425	NA	Italy	2021-Dec-22	EPI_ISL_14761031	A/turkey/Italy/21VIR11596-3/2021	Istituto Zooprofilattico Sperimentale delle Venezie, EU/OIE/Reference Laboratory and FAO Reference Centre for AI and ND	Istituto Zooprofilattico Sperimentale delle Venezie	Barbierato, G.; Zecchin, B.; Fusaro, A.; Schivo, A.; Salviato, A.; Palumbo, E.; Giussani, E.; Pastori, A.; Monne, I.; Terregino, C.
EPI2141426	HA	Italy	2021-Dec-22	EPI_ISL_14761031	A/turkey/Italy/21VIR11596-3/2021	Istituto Zooprofilattico Sperimentale delle Venezie, EU/OIE/Reference Laboratory and FAO Reference Centre for AI and ND	Istituto Zooprofilattico Sperimentale delle Venezie	Barbierato, G.; Zecchin, B.; Fusaro, A.; Schivo, A.; Salviato, A.; Palumbo, E.; Giussani, E.; Pastori, A.; Monne, I.; Terregino, C.
EPI2141396	PB2	Italy	2021-Dec-21	EPI_ISL_14760999	A/turkey/Italy/21VIR11504/2021	Istituto Zooprofilattico Sperimentale delle Venezie, EU/OIE/Reference Laboratory and FAO Reference Centre for AI and ND	Istituto Zooprofilattico Sperimentale delle Venezie	Barbierato, G.; Zecchin, B.; Fusaro, A.; Schivo, A.; Salviato, A.; Palumbo, E.; Giussani, E.; Pastori, A.; Monne, I.; Terregino, C.
EPI2141397	PB1	Italy	2021-Dec-21	EPI_ISL_14760999	A/turkey/Italy/21VIR11504/2021	Istituto Zooprofilattico Sperimentale delle Venezie, EU/OIE/Reference Laboratory and FAO Reference Centre for AI and ND	Istituto Zooprofilattico Sperimentale delle Venezie	Barbierato, G.; Zecchin, B.; Fusaro, A.; Schivo, A.; Salviato, A.; Palumbo, E.; Giussani, E.; Pastori, A.; Monne, I.; Terregino, C.
EPI2141392	NP	Italy	2021-Dec-21	EPI_ISL_14760999	A/turkey/Italy/21VIR11504/2021	Istituto Zooprofilattico Sperimentale delle Venezie, EU/OIE/Reference Laboratory and FAO Reference Centre for AI and ND	Istituto Zooprofilattico Sperimentale delle Venezie	Barbierato, G.; Zecchin, B.; Fusaro, A.; Schivo, A.; Salviato, A.; Palumbo, E.; Giussani, E.; Pastori, A.; Monne, I.; Terregino, C.
EPI2141393	NS	Italy	2021-Dec-21	EPI_ISL_14760999	A/turkey/Italy/21VIR11504/2021	Istituto Zooprofilattico Sperimentale delle Venezie, EU/OIE/Reference Laboratory and FAO Reference Centre for AI and ND	Istituto Zooprofilattico Sperimentale delle Venezie	Barbierato, G.; Zecchin, B.; Fusaro, A.; Schivo, A.; Salviato, A.; Palumbo, E.; Giussani, E.; Pastori, A.; Monne, I.; Terregino, C.
EPI2141394	MP	Italy	2021-Dec-21	EPI_ISL_14760999	A/turkey/Italy/21VIR11504/2021	Istituto Zooprofilattico Sperimentale delle Venezie, EU/OIE/Reference Laboratory and FAO Reference Centre for AI and ND	Istituto Zooprofilattico Sperimentale delle Venezie	Barbierato, G.; Zecchin, B.; Fusaro, A.; Schivo, A.; Salviato, A.; Palumbo, E.; Giussani, E.; Pastori, A.; Monne, I.; Terregino, C.
EPI2141395	PA	Italy	2021-Dec-21	EPI_ISL_14760999	A/turkey/Italy/21VIR11504/2021	Istituto Zooprofilattico Sperimentale delle Venezie, EU/OIE/Reference Laboratory and FAO Reference Centre for AI and ND	Istituto Zooprofilattico Sperimentale delle Venezie	Barbierato, G.; Zecchin, B.; Fusaro, A.; Schivo, A.; Salviato, A.; Palumbo, E.; Giussani, E.; Pastori, A.; Monne, I.; Terregino, C.
EPI2141398	NA	Italy	2021-Dec-21	EPI_ISL_14760999	A/turkey/Italy/21VIR11504/2021	Istituto Zooprofilattico Sperimentale delle Venezie, EU/OIE/Reference Laboratory and FAO Reference Centre for AI and ND	Istituto Zooprofilattico Sperimentale delle Venezie	Barbierato, G.; Zecchin, B.; Fusaro, A.; Schivo, A.; Salviato, A.; Palumbo, E.; Giussani, E.; Pastori, A.; Monne, I.; Terregino, C.
EPI2141400	HA	Italy	2021-Dec-21	EPI_ISL_14760999	A/turkey/Italy/21VIR11504/2021	Istituto Zooprofilattico Sperimentale delle Venezie, EU/OIE/Reference Laboratory and FAO Reference Centre for AI and ND	Istituto Zooprofilattico Sperimentale delle Venezie	Barbierato, G.; Zecchin, B.; Fusaro, A.; Schivo, A.; Salviato, A.; Palumbo, E.; Giussani, E.; Pastori, A.; Monne, I.; Terregino, C.
EPI2141380	PB1	Italy	2021-Dec-21	EPI_ISL_14760977	A/turkey/Italy/21VIR11500-3/2021	Istituto Zooprofilattico Sperimentale delle Venezie, EU/OIE/Reference Laboratory and FAO Reference Centre for AI and ND	Istituto Zooprofilattico Sperimentale delle Venezie	Barbierato, G.; Zecchin, B.; Fusaro, A.; Schivo, A.; Salviato, A.; Palumbo, E.; Giussani, E.; Pastori, A.; Monne, I.; Terregino, C.
EPI2141374	NP	Italy	2021-Dec-21	EPI_ISL_14760977	A/turkey/Italy/21VIR11500-3/2021	Istituto Zooprofilattico Sperimentale delle Venezie, EU/OIE/Reference Laboratory and FAO Reference Centre for AI and ND	Istituto Zooprofilattico Sperimentale delle Venezie	Barbierato, G.; Zecchin, B.; Fusaro, A.; Schivo, A.; Salviato, A.; Palumbo, E.; Giussani, E.; Pastori, A.; Monne, I.; Terregino, C.
EPI2141375	NS	Italy	2021-Dec-21	EPI_ISL_14760977	A/turkey/Italy/21VIR11500-3/2021	Istituto Zooprofilattico Sperimentale delle Venezie, EU/OIE/Reference Laboratory and FAO Reference Centre for AI and ND	Istituto Zooprofilattico Sperimentale delle Venezie	Barbierato, G.; Zecchin, B.; Fusaro, A.; Schivo, A.; Salviato, A.; Palumbo, E.; Giussani, E.; Pastori, A.; Monne, I.; Terregino, C.
EPI2141376	MP	Italy	2021-Dec-21	EPI_ISL_14760977	A/turkey/Italy/21VIR11500-3/2021	Istituto Zooprofilattico Sperimentale delle Venezie, EU/OIE/Reference Laboratory and FAO Reference Centre for AI and ND	Istituto Zooprofilattico Sperimentale delle Venezie	Barbierato, G.; Zecchin, B.; Fusaro, A.; Schivo, A.; Salviato, A.; Palumbo, E.; Giussani, E.; Pastori, A.; Monne, I.; Terregino, C.
EPI2141377	PA	Italy	2021-Dec-21	EPI_ISL_14760977	A/turkey/Italy/21VIR11500-3/2021	Istituto Zooprofilattico Sperimentale delle Venezie, EU/OIE/Reference Laboratory and FAO Reference Centre for AI and ND	Istituto Zooprofilattico Sperimentale delle Venezie	Barbierato, G.; Zecchin, B.; Fusaro, A.; Schivo, A.; Salviato, A.; Palumbo, E.; Giussani, E.; Pastori, A.; Monne, I.; Terregino, C.
EPI2141381	NA	Italy	2021-Dec-21	EPI_ISL_14760977	A/turkey/Italy/21VIR11500-3/2021	Istituto Zooprofilattico Sperimentale delle Venezie, EU/OIE/Reference Laboratory and FAO Reference Centre for AI and ND	Istituto Zooprofilattico Sperimentale delle Venezie	Barbierato, G.; Zecchin, B.; Fusaro, A.; Schivo, A.; Salviato, A.; Palumbo, E.; Giussani, E.; Pastori, A.; Monne, I.; Terregino, C.
EPI2141382	HA	Italy	2021-Dec-21	EPI_ISL_14760977	A/turkey/Italy/21VIR11500-3/2021	Istituto Zooprofilattico Sperimentale delle Venezie, EU/OIE/Reference Laboratory and FAO Reference Centre for AI and ND	Istituto Zooprofilattico Sperimentale delle Venezie	Barbierato, G.; Zecchin, B.; Fusaro, A.; Schivo, A.; Salviato, A.; Palumbo, E.; Giussani, E.; Pastori, A.; Monne, I.; Terregino, C.
EPI2141379	PB2	Italy	2021-Dec-21	EPI_ISL_14760977	A/turkey/Italy/21VIR11500-3/2021	Istituto Zooprofilattico Sperimentale delle Venezie, EU/OIE/Reference Laboratory and FAO Reference Centre for AI and ND	Istituto Zooprofilattico Sperimentale delle Venezie	Barbierato, G.; Zecchin, B.; Fusaro, A.; Schivo, A.; Salviato, A.; Palumbo, E.; Giussani, E.; Pastori, A.; Monne, I.; Terregino, C.
EPI2141365	NP	Italy	2021-Dec-21	EPI_ISL_14760967	A/turkey/Italy/21VIR11495-5/2021	Istituto Zooprofilattico Sperimentale delle Venezie, EU/OIE/Reference Laboratory and FAO Reference Centre for AI and ND	Istituto Zooprofilattico Sperimentale delle Venezie	Barbierato, G.; Zecchin, B.; Fusaro, A.; Schivo, A.; Salviato, A.; Palumbo, E.; Giussani, E.; Pastori, A.; Monne, I.; Terregino, C.
EPI2141367	NS	Italy	2021-Dec-21	EPI_ISL_14760967	A/turkey/Italy/21VIR11495-5/2021	Istituto Zooprofilattico Sperimentale delle Venezie, EU/OIE/Reference Laboratory and FAO Reference Centre for AI and ND	Istituto Zooprofilattico Sperimentale delle Venezie	Barbierato, G.; Zecchin, B.; Fusaro, A.; Schivo, A.; Salviato, A.; Palumbo, E.; Giussani, E.; Pastori, A.; Monne, I.; Terregino, C.
EPI2141368	MP	Italy	2021-Dec-21	EPI_ISL_14760967	A/turkey/Italy/21VIR11495-5/2021	Istituto Zooprofilattico Sperimentale delle Venezie, EU/OIE/Reference Laboratory and FAO Reference Centre for AI and ND	Istituto Zooprofilattico Sperimentale delle Venezie	Barbierato, G.; Zecchin, B.; Fusaro, A.; Schivo, A.; Salviato, A.; Palumbo, E.; Giussani, E.; Pastori, A.; Monne, I.; Terregino, C.
EPI2141369	PA	Italy	2021-Dec-21	EPI_ISL_14760967	A/turkey/Italy/21VIR11495-5/2021	Istituto Zooprofilattico Sperimentale delle Venezie, EU/OIE/Reference Laboratory and FAO Reference Centre for AI and ND	Istituto Zooprofilattico Sperimentale delle Venezie	Barbierato, G.; Zecchin, B.; Fusaro, A.; Schivo, A.; Salviato, A.; Palumbo, E.; Giussani, E.; Pastori, A.; Monne, I.; Terregino, C.
EPI2141372	NA	Italy	2021-Dec-21	EPI_ISL_14760967	A/turkey/Italy/21VIR11495-5/2021	Istituto Zooprofilattico Sperimentale delle Venezie, EU/OIE/Reference Laboratory and FAO Reference Centre for AI and ND	Istituto Zooprofilattico Sperimentale delle Venezie	Barbierato, G.; Zecchin, B.; Fusaro, A.; Schivo, A.; Salviato, A.; Palumbo, E.; Giussani, E.; Pastori, A.; Monne, I.; Terregino, C.
EPI2141373	HA	Italy	2021-Dec-21	EPI_ISL_14760967	A/turkey/Italy/21VIR11495-5/2021	Istituto Zooprofilattico Sperimentale delle Venezie, EU/OIE/Reference Laboratory and FAO Reference Centre for AI and ND	Istituto Zooprofilattico Sperimentale delle Venezie	Barbierato, G.; Zecchin, B.; Fusaro, A.; Schivo, A.; Salviato, A.; Palumbo, E.; Giussani, E.; Pastori, A.; Monne, I.; Terregino, C.
EPI2141370	PB2	Italy	2021-Dec-21	EPI_ISL_14760967	A/turkey/Italy/21VIR11495-5/2021	Istituto Zooprofilattico Sperimentale delle Venezie, EU/OIE/Reference Laboratory and FAO Reference Centre for AI and ND	Istituto Zooprofilattico Sperimentale delle Venezie	Barbierato, G.; Zecchin, B.; Fusaro, A.; Schivo, A.; Salviato, A.; Palumbo, E.; Giussani, E.; Pastori, A.; Monne, I.; Terregino, C.
EPI2141371	PB1	Italy	2021-Dec-21	EPI_ISL_14760967	A/turkey/Italy/21VIR11495-5/2021	Istituto Zooprofilattico Sperimentale delle Venezie, EU/OIE/Reference Laboratory and FAO Reference Centre for AI and ND	Istituto Zooprofilattico Sperimentale delle Venezie	Barbierato, G.; Zecchin, B.; Fusaro, A.; Schivo, A.; Salviato, A.; Palumbo, E.; Giussani, E.; Pastori, A.; Monne, I.; Terregino, C.
EPI2141357	NP	Italy	2021-Dec-21	EPI_ISL_14760956	A/turkey/Italy/21VIR11492-4/2021	Istituto Zooprofilattico Sperimentale delle Venezie, EU/OIE/Reference Laboratory and FAO Reference Centre for AI and ND	Istituto Zooprofilattico Sperimentale delle Venezie	Barbierato, G.; Zecchin, B.; Fusaro, A.; Schivo, A.; Salviato, A.; Palumbo, E.; Giussani, E.; Pastori, A.; Monne, I.; Terregino, C.
EPI2141358	NS	Italy	2021-Dec-21	EPI_ISL_14760956	A/turkey/Italy/21VIR11492-4/2021	Istituto Zooprofilattico Sperimentale delle Venezie, EU/OIE/Reference Laboratory and FAO Reference Centre for AI and ND	Istituto Zooprofilattico Sperimentale delle Venezie	Barbierato, G.; Zecchin, B.; Fusaro, A.; Schivo, A.; Salviato, A.; Palumbo, E.; Giussani, E.; Pastori, A.; Monne, I.; Terregino, C.
EPI2141359	MP	Italy	2021-Dec-21	EPI_ISL_14760956	A/turkey/Italy/21VIR11492-4/2021	Istituto Zooprofilattico Sperimentale delle Venezie, EU/OIE/Reference Laboratory and FAO Reference Centre for AI and ND	Istituto Zooprofilattico Sperimentale delle Venezie	Barbierato, G.; Zecchin, B.; Fusaro, A.; Schivo, A.; Salviato, A.; Palumbo, E.; Giussani, E.; Pastori, A.; Monne, I.; Terregino, C.
EPI2141360	PA	Italy	2021-Dec-21	EPI_ISL_14760956	A/turkey/Italy/21VIR11492-4/2021	Istituto Zooprofilattico Sperimentale delle Venezie, EU/OIE/Reference Laboratory and FAO Reference Centre for AI and ND	Istituto Zooprofilattico Sperimentale delle Venezie	Barbierato, G.; Zecchin, B.; Fusaro, A.; Schivo, A.; Salviato, A.; Palumbo, E.; Giussani, E.; Pastori, A.; Monne, I.; Terregino, C.
EPI2141361	PB2	Italy	2021-Dec-21	EPI_ISL_14760956	A/turkey/Italy/21VIR11492-4/2021	Istituto Zooprofilattico Sperimentale delle Venezie, EU/OIE/Reference Laboratory and FAO Reference Centre for AI and ND	Istituto Zooprofilattico Sperimentale delle Venezie	Barbierato, G.; Zecchin, B.; Fusaro, A.; Schivo, A.; Salviato, A.; Palumbo, E.; Giussani, E.; Pastori, A.; Monne, I.; Terregino, C.
EPI2141362	PB1	Italy	2021-Dec-21	EPI_ISL_14760956	A/turkey/Italy/21VIR11492-4/2021	Istituto Zooprofilattico Sperimentale delle Venezie, EU/OIE/Reference Laboratory and FAO Reference Centre for AI and ND	Istituto Zooprofilattico Sperimentale delle Venezie	Barbierato, G.; Zecchin, B.; Fusaro, A.; Schivo, A.; Salviato, A.; Palumbo, E.; Giussani, E.; Pastori, A.; Monne, I.; Terregino, C.
EPI2141363	NA	Italy	2021-Dec-21	EPI_ISL_14760956	A/turkey/Italy/21VIR11492-4/2021	Istituto Zooprofilattico Sperimentale delle Venezie, EU/OIE/Reference Laboratory and FAO Reference Centre for AI and ND	Istituto Zooprofilattico Sperimentale delle Venezie	Barbierato, G.; Zecchin, B.; Fusaro, A.; Schivo, A.; Salviato, A.; Palumbo, E.; Giussani, E.; Pastori, A.; Monne, I.; Terregino, C.
EPI2141364	HA	Italy	2021-Dec-21	EPI_ISL_14760956	A/turkey/Italy/21VIR11492-4/2021	Istituto Zooprofilattico Sperimentale delle Venezie, EU/OIE/Reference Laboratory and FAO Reference Centre for AI and ND	Istituto Zooprofilattico Sperimentale delle Venezie	Barbierato, G.; Zecchin, B.; Fusaro, A.; Schivo, A.; Salviato, A.; Palumbo, E.; Giussani, E.; Pastori, A.; Monne, I.; Terregino, C.
EPI2141330	NP	Italy	2021-Dec-21	EPI_ISL_14760923	A/turkey/Italy/21VIR11503-1/2021	Istituto Zooprofilattico Sperimentale delle Venezie, EU/OIE/Reference Laboratory and FAO Reference Centre for AI and ND	Istituto Zooprofilattico Sperimentale delle Venezie	Barbierato, G.; Zecchin, B.; Fusaro, A.; Schivo, A.; Salviato, A.; Palumbo, E.; Giussani, E.; Pastori, A.; Monne, I.; Terregino, C.
EPI2141331	NS	Italy	2021-Dec-21	EPI_ISL_14760923	A/turkey/Italy/21VIR11503-1/2021	Istituto Zooprofilattico Sperimentale delle Venezie, EU/OIE/Reference Laboratory and FAO Reference Centre for AI and ND	Istituto Zooprofilattico Sperimentale delle Venezie	Barbierato, G.; Zecchin, B.; Fusaro, A.; Schivo, A.; Salviato, A.; Palumbo, E.; Giussani, E.; Pastori, A.; Monne, I.; Terregino, C.
EPI2141332	MP	Italy	2021-Dec-21	EPI_ISL_14760923	A/turkey/Italy/21VIR11503-1/2021	Istituto Zooprofilattico Sperimentale delle Venezie, EU/OIE/Reference Laboratory and FAO Reference Centre for AI and ND	Istituto Zooprofilattico Sperimentale delle Venezie	Barbierato, G.; Zecchin, B.; Fusaro, A.; Schivo, A.; Salviato, A.; Palumbo, E.; Giussani, E.; Pastori, A.; Monne, I.; Terregino, C.
EPI2141334	PA	Italy	2021-Dec-21	EPI_ISL_14760923	A/turkey/Italy/21VIR11503-1/2021	Istituto Zooprofilattico Sperimentale delle Venezie, EU/OIE/Reference Laboratory and FAO Reference Centre for AI and ND	Istituto Zooprofilattico Sperimentale delle Venezie	Barbierato, G.; Zecchin, B.; Fusaro, A.; Schivo, A.; Salviato, A.; Palumbo, E.; Giussani, E.; Pastori, A.; Monne, I.; Terregino, C.
EPI2141337	NA	Italy	2021-Dec-21	EPI_ISL_14760923	A/turkey/Italy/21VIR11503-1/2021	Istituto Zooprofilattico Sperimentale delle Venezie, EU/OIE/Reference Laboratory and FAO Reference Centre for AI and ND	Istituto Zooprofilattico Sperimentale delle Venezie	Barbierato, G.; Zecchin, B.; Fusaro, A.; Schivo, A.; Salviato, A.; Palumbo, E.; Giussani, E.; Pastori, A.; Monne, I.; Terregino, C.
EPI2141338	HA	Italy	2021-Dec-21	EPI_ISL_14760923	A/turkey/Italy/21VIR11503-1/2021	Istituto Zooprofilattico Sperimentale delle Venezie, EU/OIE/Reference Laboratory and FAO Reference Centre for AI and ND	Istituto Zooprofilattico Sperimentale delle Venezie	Barbierato, G.; Zecchin, B.; Fusaro, A.; Schivo, A.; Salviato, A.; Palumbo, E.; Giussani, E.; Pastori, A.; Monne, I.; Terregino, C.
EPI2141335	PB2	Italy	2021-Dec-21	EPI_ISL_14760923	A/turkey/Italy/21VIR11503-1/2021	Istituto Zooprofilattico Sperimentale delle Venezie, EU/OIE/Reference Laboratory and FAO Reference Centre for AI and ND	Istituto Zooprofilattico Sperimentale delle Venezie	Barbierato, G.; Zecchin, B.; Fusaro, A.; Schivo, A.; Salviato, A.; Palumbo, E.; Giussani, E.; Pastori, A.; Monne, I.; Terregino, C.
EPI2141336	PB1	Italy	2021-Dec-21	EPI_ISL_14760923	A/turkey/Italy/21VIR11503-1/2021	Istituto Zooprofilattico Sperimentale delle Venezie, EU/OIE/Reference Laboratory and FAO Reference Centre for AI and ND	Istituto Zooprofilattico Sperimentale delle Venezie	Barbierato, G.; Zecchin, B.; Fusaro, A.; Schivo, A.; Salviato, A.; Palumbo, E.; Giussani, E.; Pastori, A.; Monne, I.; Terregino, C.
EPI2141322	NP	Italy	2021-Dec-21	EPI_ISL_14760913	A/turkey/Italy/21VIR11499-5/2021	Istituto Zooprofilattico Sperimentale delle Venezie, EU/OIE/Reference Laboratory and FAO Reference Centre for AI and ND	Istituto Zooprofilattico Sperimentale delle Venezie	Barbierato, G.; Zecchin, B.; Fusaro, A.; Schivo, A.; Salviato, A.; Palumbo, E.; Giussani, E.; Pastori, A.; Monne, I.; Terregino, C.
EPI2141323	NS	Italy	2021-Dec-21	EPI_ISL_14760913	A/turkey/Italy/21VIR11499-5/2021	Istituto Zooprofilattico Sperimentale delle Venezie, EU/OIE/Reference Laboratory and FAO Reference Centre for AI and ND	Istituto Zooprofilattico Sperimentale delle Venezie	Barbierato, G.; Zecchin, B.; Fusaro, A.; Schivo, A.; Salviato, A.; Palumbo, E.; Giussani, E.; Pastori, A.; Monne, I.; Terregino, C.
EPI2141324	MP	Italy	2021-Dec-21	EPI_ISL_14760913	A/turkey/Italy/21VIR11499-5/2021	Istituto Zooprofilattico Sperimentale delle Venezie, EU/OIE/Reference Laboratory and FAO Reference Centre for AI and ND	Istituto Zooprofilattico Sperimentale delle Venezie	Barbierato, G.; Zecchin, B.; Fusaro, A.; Schivo, A.; Salviato, A.; Palumbo, E.; Giussani, E.; Pastori, A.; Monne, I.; Terregino, C.
EPI2141325	PA	Italy	2021-Dec-21	EPI_ISL_14760913	A/turkey/Italy/21VIR11499-5/2021	Istituto Zooprofilattico Sperimentale delle Venezie, EU/OIE/Reference Laboratory and FAO Reference Centre for AI and ND	Istituto Zooprofilattico Sperimentale delle Venezie	Barbierato, G.; Zecchin, B.; Fusaro, A.; Schivo, A.; Salviato, A.; Palumbo, E.; Giussani, E.; Pastori, A.; Monne, I.; Terregino, C.
EPI2141328	NA	Italy	2021-Dec-21	EPI_ISL_14760913	A/turkey/Italy/21VIR11499-5/2021	Istituto Zooprofilattico Sperimentale delle Venezie, EU/OIE/Reference Laboratory and FAO Reference Centre for AI and ND	Istituto Zooprofilattico Sperimentale delle Venezie	Barbierato, G.; Zecchin, B.; Fusaro, A.; Schivo, A.; Salviato, A.; Palumbo, E.; Giussani, E.; Pastori, A.; Monne, I.; Terregino, C.
EPI2141329	HA	Italy	2021-Dec-21	EPI_ISL_14760913	A/turkey/Italy/21VIR11499-5/2021	Istituto Zooprofilattico Sperimentale delle Venezie, EU/OIE/Reference Laboratory and FAO Reference Centre for AI and ND	Istituto Zooprofilattico Sperimentale delle Venezie	Barbierato, G.; Zecchin, B.; Fusaro, A.; Schivo, A.; Salviato, A.; Palumbo, E.; Giussani, E.; Pastori, A.; Monne, I.; Terregino, C.
EPI2141326	PB2	Italy	2021-Dec-21	EPI_ISL_14760913	A/turkey/Italy/21VIR11499-5/2021	Istituto Zooprofilattico Sperimentale delle Venezie, EU/OIE/Reference Laboratory and FAO Reference Centre for AI and ND	Istituto Zooprofilattico Sperimentale delle Venezie	Barbierato, G.; Zecchin, B.; Fusaro, A.; Schivo, A.; Salviato, A.; Palumbo, E.; Giussani, E.; Pastori, A.; Monne, I.; Terregino, C.
EPI2141327	PB1	Italy	2021-Dec-21	EPI_ISL_14760913	A/turkey/Italy/21VIR11499-5/2021	Istituto Zooprofilattico Sperimentale delle Venezie, EU/OIE/Reference Laboratory and FAO Reference Centre for AI and ND	Istituto Zooprofilattico Sperimentale delle Venezie	Barbierato, G.; Zecchin, B.; Fusaro, A.; Schivo, A.; Salviato, A.; Palumbo, E.; Giussani, E.; Pastori, A.; Monne, I.; Terregino, C.
EPI2141313	NP	Italy	2021-Dec-20	EPI_ISL_14760902	A/turkey/Italy/21VIR11506/2022	Istituto Zooprofilattico Sperimentale delle Venezie, EU/OIE/Reference Laboratory and FAO Reference Centre for AI and ND	Istituto Zooprofilattico Sperimentale delle Venezie	Barbierato, G.; Zecchin, B.; Fusaro, A.; Schivo, A.; Salviato, A.; Palumbo, E.; Giussani, E.; Pastori, A.; Monne, I.; Terregino, C.
EPI2141314	NS	Italy	2021-Dec-20	EPI_ISL_14760902	A/turkey/Italy/21VIR11506/2022	Istituto Zooprofilattico Sperimentale delle Venezie, EU/OIE/Reference Laboratory and FAO Reference Centre for AI and ND	Istituto Zooprofilattico Sperimentale delle Venezie	Barbierato, G.; Zecchin, B.; Fusaro, A.; Schivo, A.; Salviato, A.; Palumbo, E.; Giussani, E.; Pastori, A.; Monne, I.; Terregino, C.
EPI2141315	MP	Italy	2021-Dec-20	EPI_ISL_14760902	A/turkey/Italy/21VIR11506/2022	Istituto Zooprofilattico Sperimentale delle Venezie, EU/OIE/Reference Laboratory and FAO Reference Centre for AI and ND	Istituto Zooprofilattico Sperimentale delle Venezie	Barbierato, G.; Zecchin, B.; Fusaro, A.; Schivo, A.; Salviato, A.; Palumbo, E.; Giussani, E.; Pastori, A.; Monne, I.; Terregino, C.
EPI2141316	PA	Italy	2021-Dec-20	EPI_ISL_14760902	A/turkey/Italy/21VIR11506/2022	Istituto Zooprofilattico Sperimentale delle Venezie, EU/OIE/Reference Laboratory and FAO Reference Centre for AI and ND	Istituto Zooprofilattico Sperimentale delle Venezie	Barbierato, G.; Zecchin, B.; Fusaro, A.; Schivo, A.; Salviato, A.; Palumbo, E.; Giussani, E.; Pastori, A.; Monne, I.; Terregino, C.
EPI2141319	NA	Italy	2021-Dec-20	EPI_ISL_14760902	A/turkey/Italy/21VIR11506/2022	Istituto Zooprofilattico Sperimentale delle Venezie, EU/OIE/Reference Laboratory and FAO Reference Centre for AI and ND	Istituto Zooprofilattico Sperimentale delle Venezie	Barbierato, G.; Zecchin, B.; Fusaro, A.; Schivo, A.; Salviato, A.; Palumbo, E.; Giussani, E.; Pastori, A.; Monne, I.; Terregino, C.
EPI2141321	HA	Italy	2021-Dec-20	EPI_ISL_14760902	A/turkey/Italy/21VIR11506/2022	Istituto Zooprofilattico Sperimentale delle Venezie, EU/OIE/Reference Laboratory and FAO Reference Centre for AI and ND	Istituto Zooprofilattico Sperimentale delle Venezie	Barbierato, G.; Zecchin, B.; Fusaro, A.; Schivo, A.; Salviato, A.; Palumbo, E.; Giussani, E.; Pastori, A.; Monne, I.; Terregino, C.
EPI2141317	PB2	Italy	2021-Dec-20	EPI_ISL_14760902	A/turkey/Italy/21VIR11506/2022	Istituto Zooprofilattico Sperimentale delle Venezie, EU/OIE/Reference Laboratory and FAO Reference Centre for AI and ND	Istituto Zooprofilattico Sperimentale delle Venezie	Barbierato, G.; Zecchin, B.; Fusaro, A.; Schivo, A.; Salviato, A.; Palumbo, E.; Giussani, E.; Pastori, A.; Monne, I.; Terregino, C.
EPI2141318	PB1	Italy	2021-Dec-20	EPI_ISL_14760902	A/turkey/Italy/21VIR11506/2022	Istituto Zooprofilattico Sperimentale delle Venezie, EU/OIE/Reference Laboratory and FAO Reference Centre for AI and ND	Istituto Zooprofilattico Sperimentale delle Venezie	Barbierato, G.; Zecchin, B.; Fusaro, A.; Schivo, A.; Salviato, A.; Palumbo, E.; Giussani, E.; Pastori, A.; Monne, I.; Terregino, C.
EPI2141304	NP	Italy	2021-Dec-20	EPI_ISL_14760891	A/turkey/Italy/21VIR11511/2021	Istituto Zooprofilattico Sperimentale delle Venezie, EU/OIE/Reference Laboratory and FAO Reference Centre for AI and ND	Istituto Zooprofilattico Sperimentale delle Venezie	Barbierato, G.; Zecchin, B.; Fusaro, A.; Schivo, A.; Salviato, A.; Palumbo, E.; Giussani, E.; Pastori, A.; Monne, I.; Terregino, C.
EPI2141305	NS	Italy	2021-Dec-20	EPI_ISL_14760891	A/turkey/Italy/21VIR11511/2021	Istituto Zooprofilattico Sperimentale delle Venezie, EU/OIE/Reference Laboratory and FAO Reference Centre for AI and ND	Istituto Zooprofilattico Sperimentale delle Venezie	Barbierato, G.; Zecchin, B.; Fusaro, A.; Schivo, A.; Salviato, A.; Palumbo, E.; Giussani, E.; Pastori, A.; Monne, I.; Terregino, C.
EPI2141306	MP	Italy	2021-Dec-20	EPI_ISL_14760891	A/turkey/Italy/21VIR11511/2021	Istituto Zooprofilattico Sperimentale delle Venezie, EU/OIE/Reference Laboratory and FAO Reference Centre for AI and ND	Istituto Zooprofilattico Sperimentale delle Venezie	Barbierato, G.; Zecchin, B.; Fusaro, A.; Schivo, A.; Salviato, A.; Palumbo, E.; Giussani, E.; Pastori, A.; Monne, I.; Terregino, C.
EPI2141307	PA	Italy	2021-Dec-20	EPI_ISL_14760891	A/turkey/Italy/21VIR11511/2021	Istituto Zooprofilattico Sperimentale delle Venezie, EU/OIE/Reference Laboratory and FAO Reference Centre for AI and ND	Istituto Zooprofilattico Sperimentale delle Venezie	Barbierato, G.; Zecchin, B.; Fusaro, A.; Schivo, A.; Salviato, A.; Palumbo, E.; Giussani, E.; Pastori, A.; Monne, I.; Terregino, C.
EPI2141311	NA	Italy	2021-Dec-20	EPI_ISL_14760891	A/turkey/Italy/21VIR11511/2021	Istituto Zooprofilattico Sperimentale delle Venezie, EU/OIE/Reference Laboratory and FAO Reference Centre for AI and ND	Istituto Zooprofilattico Sperimentale delle Venezie	Barbierato, G.; Zecchin, B.; Fusaro, A.; Schivo, A.; Salviato, A.; Palumbo, E.; Giussani, E.; Pastori, A.; Monne, I.; Terregino, C.
EPI2141312	HA	Italy	2021-Dec-20	EPI_ISL_14760891	A/turkey/Italy/21VIR11511/2021	Istituto Zooprofilattico Sperimentale delle Venezie, EU/OIE/Reference Laboratory and FAO Reference Centre for AI and ND	Istituto Zooprofilattico Sperimentale delle Venezie	Barbierato, G.; Zecchin, B.; Fusaro, A.; Schivo, A.; Salviato, A.; Palumbo, E.; Giussani, E.; Pastori, A.; Monne, I.; Terregino, C.
EPI2141308	PB2	Italy	2021-Dec-20	EPI_ISL_14760891	A/turkey/Italy/21VIR11511/2021	Istituto Zooprofilattico Sperimentale delle Venezie, EU/OIE/Reference Laboratory and FAO Reference Centre for AI and ND	Istituto Zooprofilattico Sperimentale delle Venezie	Barbierato, G.; Zecchin, B.; Fusaro, A.; Schivo, A.; Salviato, A.; Palumbo, E.; Giussani, E.; Pastori, A.; Monne, I.; Terregino, C.
EPI2141310	PB1	Italy	2021-Dec-20	EPI_ISL_14760891	A/turkey/Italy/21VIR11511/2021	Istituto Zooprofilattico Sperimentale delle Venezie, EU/OIE/Reference Laboratory and FAO Reference Centre for AI and ND	Istituto Zooprofilattico Sperimentale delle Venezie	Barbierato, G.; Zecchin, B.; Fusaro, A.; Schivo, A.; Salviato, A.; Palumbo, E.; Giussani, E.; Pastori, A.; Monne, I.; Terregino, C.
EPI2141291	PB2	Italy	2021-Dec-20	EPI_ISL_14760870	A/turkey/Italy/21VIR11440-2/2021	Istituto Zooprofilattico Sperimentale delle Venezie, EU/OIE/Reference Laboratory and FAO Reference Centre for AI and ND	Istituto Zooprofilattico Sperimentale delle Venezie	Barbierato, G.; Zecchin, B.; Fusaro, A.; Schivo, A.; Salviato, A.; Palumbo, E.; Giussani, E.; Pastori, A.; Monne, I.; Terregino, C.
EPI2141292	PB1	Italy	2021-Dec-20	EPI_ISL_14760870	A/turkey/Italy/21VIR11440-2/2021	Istituto Zooprofilattico Sperimentale delle Venezie, EU/OIE/Reference Laboratory and FAO Reference Centre for AI and ND	Istituto Zooprofilattico Sperimentale delle Venezie	Barbierato, G.; Zecchin, B.; Fusaro, A.; Schivo, A.; Salviato, A.; Palumbo, E.; Giussani, E.; Pastori, A.; Monne, I.; Terregino, C.
EPI2141287	NP	Italy	2021-Dec-20	EPI_ISL_14760870	A/turkey/Italy/21VIR11440-2/2021	Istituto Zooprofilattico Sperimentale delle Venezie, EU/OIE/Reference Laboratory and FAO Reference Centre for AI and ND	Istituto Zooprofilattico Sperimentale delle Venezie	Barbierato, G.; Zecchin, B.; Fusaro, A.; Schivo, A.; Salviato, A.; Palumbo, E.; Giussani, E.; Pastori, A.; Monne, I.; Terregino, C.
EPI2141288	NS	Italy	2021-Dec-20	EPI_ISL_14760870	A/turkey/Italy/21VIR11440-2/2021	Istituto Zooprofilattico Sperimentale delle Venezie, EU/OIE/Reference Laboratory and FAO Reference Centre for AI and ND	Istituto Zooprofilattico Sperimentale delle Venezie	Barbierato, G.; Zecchin, B.; Fusaro, A.; Schivo, A.; Salviato, A.; Palumbo, E.; Giussani, E.; Pastori, A.; Monne, I.; Terregino, C.
EPI2141289	MP	Italy	2021-Dec-20	EPI_ISL_14760870	A/turkey/Italy/21VIR11440-2/2021	Istituto Zooprofilattico Sperimentale delle Venezie, EU/OIE/Reference Laboratory and FAO Reference Centre for AI and ND	Istituto Zooprofilattico Sperimentale delle Venezie	Barbierato, G.; Zecchin, B.; Fusaro, A.; Schivo, A.; Salviato, A.; Palumbo, E.; Giussani, E.; Pastori, A.; Monne, I.; Terregino, C.
EPI2141290	PA	Italy	2021-Dec-20	EPI_ISL_14760870	A/turkey/Italy/21VIR11440-2/2021	Istituto Zooprofilattico Sperimentale delle Venezie, EU/OIE/Reference Laboratory and FAO Reference Centre for AI and ND	Istituto Zooprofilattico Sperimentale delle Venezie	Barbierato, G.; Zecchin, B.; Fusaro, A.; Schivo, A.; Salviato, A.; Palumbo, E.; Giussani, E.; Pastori, A.; Monne, I.; Terregino, C.
EPI2141293	NA	Italy	2021-Dec-20	EPI_ISL_14760870	A/turkey/Italy/21VIR11440-2/2021	Istituto Zooprofilattico Sperimentale delle Venezie, EU/OIE/Reference Laboratory and FAO Reference Centre for AI and ND	Istituto Zooprofilattico Sperimentale delle Venezie	Barbierato, G.; Zecchin, B.; Fusaro, A.; Schivo, A.; Salviato, A.; Palumbo, E.; Giussani, E.; Pastori, A.; Monne, I.; Terregino, C.
EPI2141295	HA	Italy	2021-Dec-20	EPI_ISL_14760870	A/turkey/Italy/21VIR11440-2/2021	Istituto Zooprofilattico Sperimentale delle Venezie, EU/OIE/Reference Laboratory and FAO Reference Centre for AI and ND	Istituto Zooprofilattico Sperimentale delle Venezie	Barbierato, G.; Zecchin, B.; Fusaro, A.; Schivo, A.; Salviato, A.; Palumbo, E.; Giussani, E.; Pastori, A.; Monne, I.; Terregino, C.
EPI2141282	PB2	Italy	2021-Dec-20	EPI_ISL_14760859	A/turkey/Italy/21VIR11510/2021	Istituto Zooprofilattico Sperimentale delle Venezie, EU/OIE/Reference Laboratory and FAO Reference Centre for AI and ND	Istituto Zooprofilattico Sperimentale delle Venezie	Barbierato, G.; Zecchin, B.; Fusaro, A.; Schivo, A.; Salviato, A.; Palumbo, E.; Giussani, E.; Pastori, A.; Monne, I.; Terregino, C.
EPI2141283	PB1	Italy	2021-Dec-20	EPI_ISL_14760859	A/turkey/Italy/21VIR11510/2021	Istituto Zooprofilattico Sperimentale delle Venezie, EU/OIE/Reference Laboratory and FAO Reference Centre for AI and ND	Istituto Zooprofilattico Sperimentale delle Venezie	Barbierato, G.; Zecchin, B.; Fusaro, A.; Schivo, A.; Salviato, A.; Palumbo, E.; Giussani, E.; Pastori, A.; Monne, I.; Terregino, C.
EPI2141278	NP	Italy	2021-Dec-20	EPI_ISL_14760859	A/turkey/Italy/21VIR11510/2021	Istituto Zooprofilattico Sperimentale delle Venezie, EU/OIE/Reference Laboratory and FAO Reference Centre for AI and ND	Istituto Zooprofilattico Sperimentale delle Venezie	Barbierato, G.; Zecchin, B.; Fusaro, A.; Schivo, A.; Salviato, A.; Palumbo, E.; Giussani, E.; Pastori, A.; Monne, I.; Terregino, C.
EPI2141279	NS	Italy	2021-Dec-20	EPI_ISL_14760859	A/turkey/Italy/21VIR11510/2021	Istituto Zooprofilattico Sperimentale delle Venezie, EU/OIE/Reference Laboratory and FAO Reference Centre for AI and ND	Istituto Zooprofilattico Sperimentale delle Venezie	Barbierato, G.; Zecchin, B.; Fusaro, A.; Schivo, A.; Salviato, A.; Palumbo, E.; Giussani, E.; Pastori, A.; Monne, I.; Terregino, C.
EPI2141280	MP	Italy	2021-Dec-20	EPI_ISL_14760859	A/turkey/Italy/21VIR11510/2021	Istituto Zooprofilattico Sperimentale delle Venezie, EU/OIE/Reference Laboratory and FAO Reference Centre for AI and ND	Istituto Zooprofilattico Sperimentale delle Venezie	Barbierato, G.; Zecchin, B.; Fusaro, A.; Schivo, A.; Salviato, A.; Palumbo, E.; Giussani, E.; Pastori, A.; Monne, I.; Terregino, C.
EPI2141281	PA	Italy	2021-Dec-20	EPI_ISL_14760859	A/turkey/Italy/21VIR11510/2021	Istituto Zooprofilattico Sperimentale delle Venezie, EU/OIE/Reference Laboratory and FAO Reference Centre for AI and ND	Istituto Zooprofilattico Sperimentale delle Venezie	Barbierato, G.; Zecchin, B.; Fusaro, A.; Schivo, A.; Salviato, A.; Palumbo, E.; Giussani, E.; Pastori, A.; Monne, I.; Terregino, C.
EPI2141285	NA	Italy	2021-Dec-20	EPI_ISL_14760859	A/turkey/Italy/21VIR11510/2021	Istituto Zooprofilattico Sperimentale delle Venezie, EU/OIE/Reference Laboratory and FAO Reference Centre for AI and ND	Istituto Zooprofilattico Sperimentale delle Venezie	Barbierato, G.; Zecchin, B.; Fusaro, A.; Schivo, A.; Salviato, A.; Palumbo, E.; Giussani, E.; Pastori, A.; Monne, I.; Terregino, C.
EPI2141286	HA	Italy	2021-Dec-20	EPI_ISL_14760859	A/turkey/Italy/21VIR11510/2021	Istituto Zooprofilattico Sperimentale delle Venezie, EU/OIE/Reference Laboratory and FAO Reference Centre for AI and ND	Istituto Zooprofilattico Sperimentale delle Venezie	Barbierato, G.; Zecchin, B.; Fusaro, A.; Schivo, A.; Salviato, A.; Palumbo, E.; Giussani, E.; Pastori, A.; Monne, I.; Terregino, C.
EPI2141274	PB2	Italy	2021-Dec-20	EPI_ISL_14760849	A/turkey/Italy/21VIR11509/2021	Istituto Zooprofilattico Sperimentale delle Venezie, EU/OIE/Reference Laboratory and FAO Reference Centre for AI and ND	Istituto Zooprofilattico Sperimentale delle Venezie	Barbierato, G.; Zecchin, B.; Fusaro, A.; Schivo, A.; Salviato, A.; Palumbo, E.; Giussani, E.; Pastori, A.; Monne, I.; Terregino, C.
EPI2141275	PB1	Italy	2021-Dec-20	EPI_ISL_14760849	A/turkey/Italy/21VIR11509/2021	Istituto Zooprofilattico Sperimentale delle Venezie, EU/OIE/Reference Laboratory and FAO Reference Centre for AI and ND	Istituto Zooprofilattico Sperimentale delle Venezie	Barbierato, G.; Zecchin, B.; Fusaro, A.; Schivo, A.; Salviato, A.; Palumbo, E.; Giussani, E.; Pastori, A.; Monne, I.; Terregino, C.
EPI2141270	NP	Italy	2021-Dec-20	EPI_ISL_14760849	A/turkey/Italy/21VIR11509/2021	Istituto Zooprofilattico Sperimentale delle Venezie, EU/OIE/Reference Laboratory and FAO Reference Centre for AI and ND	Istituto Zooprofilattico Sperimentale delle Venezie	Barbierato, G.; Zecchin, B.; Fusaro, A.; Schivo, A.; Salviato, A.; Palumbo, E.; Giussani, E.; Pastori, A.; Monne, I.; Terregino, C.
EPI2141271	NS	Italy	2021-Dec-20	EPI_ISL_14760849	A/turkey/Italy/21VIR11509/2021	Istituto Zooprofilattico Sperimentale delle Venezie, EU/OIE/Reference Laboratory and FAO Reference Centre for AI and ND	Istituto Zooprofilattico Sperimentale delle Venezie	Barbierato, G.; Zecchin, B.; Fusaro, A.; Schivo, A.; Salviato, A.; Palumbo, E.; Giussani, E.; Pastori, A.; Monne, I.; Terregino, C.
EPI2141272	MP	Italy	2021-Dec-20	EPI_ISL_14760849	A/turkey/Italy/21VIR11509/2021	Istituto Zooprofilattico Sperimentale delle Venezie, EU/OIE/Reference Laboratory and FAO Reference Centre for AI and ND	Istituto Zooprofilattico Sperimentale delle Venezie	Barbierato, G.; Zecchin, B.; Fusaro, A.; Schivo, A.; Salviato, A.; Palumbo, E.; Giussani, E.; Pastori, A.; Monne, I.; Terregino, C.
EPI2141273	PA	Italy	2021-Dec-20	EPI_ISL_14760849	A/turkey/Italy/21VIR11509/2021	Istituto Zooprofilattico Sperimentale delle Venezie, EU/OIE/Reference Laboratory and FAO Reference Centre for AI and ND	Istituto Zooprofilattico Sperimentale delle Venezie	Barbierato, G.; Zecchin, B.; Fusaro, A.; Schivo, A.; Salviato, A.; Palumbo, E.; Giussani, E.; Pastori, A.; Monne, I.; Terregino, C.
EPI2141276	NA	Italy	2021-Dec-20	EPI_ISL_14760849	A/turkey/Italy/21VIR11509/2021	Istituto Zooprofilattico Sperimentale delle Venezie, EU/OIE/Reference Laboratory and FAO Reference Centre for AI and ND	Istituto Zooprofilattico Sperimentale delle Venezie	Barbierato, G.; Zecchin, B.; Fusaro, A.; Schivo, A.; Salviato, A.; Palumbo, E.; Giussani, E.; Pastori, A.; Monne, I.; Terregino, C.
EPI2141277	HA	Italy	2021-Dec-20	EPI_ISL_14760849	A/turkey/Italy/21VIR11509/2021	Istituto Zooprofilattico Sperimentale delle Venezie, EU/OIE/Reference Laboratory and FAO Reference Centre for AI and ND	Istituto Zooprofilattico Sperimentale delle Venezie	Barbierato, G.; Zecchin, B.; Fusaro, A.; Schivo, A.; Salviato, A.; Palumbo, E.; Giussani, E.; Pastori, A.; Monne, I.; Terregino, C.
EPI2141248	PB2	Italy	2021-Dec-16	EPI_ISL_14760814	A/turkey/Italy/21VIR11396-1/2021	Istituto Zooprofilattico Sperimentale delle Venezie, EU/OIE/Reference Laboratory and FAO Reference Centre for AI and ND	Istituto Zooprofilattico Sperimentale delle Venezie	Barbierato, G.; Zecchin, B.; Fusaro, A.; Schivo, A.; Salviato, A.; Palumbo, E.; Giussani, E.; Pastori, A.; Monne, I.; Terregino, C.
EPI2141249	PB1	Italy	2021-Dec-16	EPI_ISL_14760814	A/turkey/Italy/21VIR11396-1/2021	Istituto Zooprofilattico Sperimentale delle Venezie, EU/OIE/Reference Laboratory and FAO Reference Centre for AI and ND	Istituto Zooprofilattico Sperimentale delle Venezie	Barbierato, G.; Zecchin, B.; Fusaro, A.; Schivo, A.; Salviato, A.; Palumbo, E.; Giussani, E.; Pastori, A.; Monne, I.; Terregino, C.
EPI2141243	NP	Italy	2021-Dec-16	EPI_ISL_14760814	A/turkey/Italy/21VIR11396-1/2021	Istituto Zooprofilattico Sperimentale delle Venezie, EU/OIE/Reference Laboratory and FAO Reference Centre for AI and ND	Istituto Zooprofilattico Sperimentale delle Venezie	Barbierato, G.; Zecchin, B.; Fusaro, A.; Schivo, A.; Salviato, A.; Palumbo, E.; Giussani, E.; Pastori, A.; Monne, I.; Terregino, C.
EPI2141244	NS	Italy	2021-Dec-16	EPI_ISL_14760814	A/turkey/Italy/21VIR11396-1/2021	Istituto Zooprofilattico Sperimentale delle Venezie, EU/OIE/Reference Laboratory and FAO Reference Centre for AI and ND	Istituto Zooprofilattico Sperimentale delle Venezie	Barbierato, G.; Zecchin, B.; Fusaro, A.; Schivo, A.; Salviato, A.; Palumbo, E.; Giussani, E.; Pastori, A.; Monne, I.; Terregino, C.
EPI2141246	MP	Italy	2021-Dec-16	EPI_ISL_14760814	A/turkey/Italy/21VIR11396-1/2021	Istituto Zooprofilattico Sperimentale delle Venezie, EU/OIE/Reference Laboratory and FAO Reference Centre for AI and ND	Istituto Zooprofilattico Sperimentale delle Venezie	Barbierato, G.; Zecchin, B.; Fusaro, A.; Schivo, A.; Salviato, A.; Palumbo, E.; Giussani, E.; Pastori, A.; Monne, I.; Terregino, C.
EPI2141247	PA	Italy	2021-Dec-16	EPI_ISL_14760814	A/turkey/Italy/21VIR11396-1/2021	Istituto Zooprofilattico Sperimentale delle Venezie, EU/OIE/Reference Laboratory and FAO Reference Centre for AI and ND	Istituto Zooprofilattico Sperimentale delle Venezie	Barbierato, G.; Zecchin, B.; Fusaro, A.; Schivo, A.; Salviato, A.; Palumbo, E.; Giussani, E.; Pastori, A.; Monne, I.; Terregino, C.
EPI2141250	NA	Italy	2021-Dec-16	EPI_ISL_14760814	A/turkey/Italy/21VIR11396-1/2021	Istituto Zooprofilattico Sperimentale delle Venezie, EU/OIE/Reference Laboratory and FAO Reference Centre for AI and ND	Istituto Zooprofilattico Sperimentale delle Venezie	Barbierato, G.; Zecchin, B.; Fusaro, A.; Schivo, A.; Salviato, A.; Palumbo, E.; Giussani, E.; Pastori, A.; Monne, I.; Terregino, C.
EPI2141251	HA	Italy	2021-Dec-16	EPI_ISL_14760814	A/turkey/Italy/21VIR11396-1/2021	Istituto Zooprofilattico Sperimentale delle Venezie, EU/OIE/Reference Laboratory and FAO Reference Centre for AI and ND	Istituto Zooprofilattico Sperimentale delle Venezie	Barbierato, G.; Zecchin, B.; Fusaro, A.; Schivo, A.; Salviato, A.; Palumbo, E.; Giussani, E.; Pastori, A.; Monne, I.; Terregino, C.
EPI2141222	PB2	Italy	2021-Dec-16	EPI_ISL_14760784	A/turkey/Italy/21VIR11386-1/2021	Istituto Zooprofilattico Sperimentale delle Venezie, EU/OIE/Reference Laboratory and FAO Reference Centre for AI and ND	Istituto Zooprofilattico Sperimentale delle Venezie	Barbierato, G.; Zecchin, B.; Fusaro, A.; Schivo, A.; Salviato, A.; Palumbo, E.; Giussani, E.; Pastori, A.; Monne, I.; Terregino, C.
EPI2141223	PB1	Italy	2021-Dec-16	EPI_ISL_14760784	A/turkey/Italy/21VIR11386-1/2021	Istituto Zooprofilattico Sperimentale delle Venezie, EU/OIE/Reference Laboratory and FAO Reference Centre for AI and ND	Istituto Zooprofilattico Sperimentale delle Venezie	Barbierato, G.; Zecchin, B.; Fusaro, A.; Schivo, A.; Salviato, A.; Palumbo, E.; Giussani, E.; Pastori, A.; Monne, I.; Terregino, C.
EPI2141217	NP	Italy	2021-Dec-16	EPI_ISL_14760784	A/turkey/Italy/21VIR11386-1/2021	Istituto Zooprofilattico Sperimentale delle Venezie, EU/OIE/Reference Laboratory and FAO Reference Centre for AI and ND	Istituto Zooprofilattico Sperimentale delle Venezie	Barbierato, G.; Zecchin, B.; Fusaro, A.; Schivo, A.; Salviato, A.; Palumbo, E.; Giussani, E.; Pastori, A.; Monne, I.; Terregino, C.
EPI2141218	NS	Italy	2021-Dec-16	EPI_ISL_14760784	A/turkey/Italy/21VIR11386-1/2021	Istituto Zooprofilattico Sperimentale delle Venezie, EU/OIE/Reference Laboratory and FAO Reference Centre for AI and ND	Istituto Zooprofilattico Sperimentale delle Venezie	Barbierato, G.; Zecchin, B.; Fusaro, A.; Schivo, A.; Salviato, A.; Palumbo, E.; Giussani, E.; Pastori, A.; Monne, I.; Terregino, C.
EPI2141219	MP	Italy	2021-Dec-16	EPI_ISL_14760784	A/turkey/Italy/21VIR11386-1/2021	Istituto Zooprofilattico Sperimentale delle Venezie, EU/OIE/Reference Laboratory and FAO Reference Centre for AI and ND	Istituto Zooprofilattico Sperimentale delle Venezie	Barbierato, G.; Zecchin, B.; Fusaro, A.; Schivo, A.; Salviato, A.; Palumbo, E.; Giussani, E.; Pastori, A.; Monne, I.; Terregino, C.
EPI2141220	PA	Italy	2021-Dec-16	EPI_ISL_14760784	A/turkey/Italy/21VIR11386-1/2021	Istituto Zooprofilattico Sperimentale delle Venezie, EU/OIE/Reference Laboratory and FAO Reference Centre for AI and ND	Istituto Zooprofilattico Sperimentale delle Venezie	Barbierato, G.; Zecchin, B.; Fusaro, A.; Schivo, A.; Salviato, A.; Palumbo, E.; Giussani, E.; Pastori, A.; Monne, I.; Terregino, C.
EPI2141224	NA	Italy	2021-Dec-16	EPI_ISL_14760784	A/turkey/Italy/21VIR11386-1/2021	Istituto Zooprofilattico Sperimentale delle Venezie, EU/OIE/Reference Laboratory and FAO Reference Centre for AI and ND	Istituto Zooprofilattico Sperimentale delle Venezie	Barbierato, G.; Zecchin, B.; Fusaro, A.; Schivo, A.; Salviato, A.; Palumbo, E.; Giussani, E.; Pastori, A.; Monne, I.; Terregino, C.
EPI2141225	HA	Italy	2021-Dec-16	EPI_ISL_14760784	A/turkey/Italy/21VIR11386-1/2021	Istituto Zooprofilattico Sperimentale delle Venezie, EU/OIE/Reference Laboratory and FAO Reference Centre for AI and ND	Istituto Zooprofilattico Sperimentale delle Venezie	Barbierato, G.; Zecchin, B.; Fusaro, A.; Schivo, A.; Salviato, A.; Palumbo, E.; Giussani, E.; Pastori, A.; Monne, I.; Terregino, C.
EPI2141191	NP	Italy	2021-Dec-16	EPI_ISL_14760758	A/turkey/Italy/21VIR11393-3/2021	Istituto Zooprofilattico Sperimentale delle Venezie, EU/OIE/Reference Laboratory and FAO Reference Centre for AI and ND	Istituto Zooprofilattico Sperimentale delle Venezie	Barbierato, G.; Zecchin, B.; Fusaro, A.; Schivo, A.; Salviato, A.; Palumbo, E.; Giussani, E.; Pastori, A.; Monne, I.; Terregino, C.
EPI2141192	NS	Italy	2021-Dec-16	EPI_ISL_14760758	A/turkey/Italy/21VIR11393-3/2021	Istituto Zooprofilattico Sperimentale delle Venezie, EU/OIE/Reference Laboratory and FAO Reference Centre for AI and ND	Istituto Zooprofilattico Sperimentale delle Venezie	Barbierato, G.; Zecchin, B.; Fusaro, A.; Schivo, A.; Salviato, A.; Palumbo, E.; Giussani, E.; Pastori, A.; Monne, I.; Terregino, C.
EPI2141193	MP	Italy	2021-Dec-16	EPI_ISL_14760758	A/turkey/Italy/21VIR11393-3/2021	Istituto Zooprofilattico Sperimentale delle Venezie, EU/OIE/Reference Laboratory and FAO Reference Centre for AI and ND	Istituto Zooprofilattico Sperimentale delle Venezie	Barbierato, G.; Zecchin, B.; Fusaro, A.; Schivo, A.; Salviato, A.; Palumbo, E.; Giussani, E.; Pastori, A.; Monne, I.; Terregino, C.
EPI2141194	PA	Italy	2021-Dec-16	EPI_ISL_14760758	A/turkey/Italy/21VIR11393-3/2021	Istituto Zooprofilattico Sperimentale delle Venezie, EU/OIE/Reference Laboratory and FAO Reference Centre for AI and ND	Istituto Zooprofilattico Sperimentale delle Venezie	Barbierato, G.; Zecchin, B.; Fusaro, A.; Schivo, A.; Salviato, A.; Palumbo, E.; Giussani, E.; Pastori, A.; Monne, I.; Terregino, C.
EPI2141198	NA	Italy	2021-Dec-16	EPI_ISL_14760758	A/turkey/Italy/21VIR11393-3/2021	Istituto Zooprofilattico Sperimentale delle Venezie, EU/OIE/Reference Laboratory and FAO Reference Centre for AI and ND	Istituto Zooprofilattico Sperimentale delle Venezie	Barbierato, G.; Zecchin, B.; Fusaro, A.; Schivo, A.; Salviato, A.; Palumbo, E.; Giussani, E.; Pastori, A.; Monne, I.; Terregino, C.
EPI2141199	HA	Italy	2021-Dec-16	EPI_ISL_14760758	A/turkey/Italy/21VIR11393-3/2021	Istituto Zooprofilattico Sperimentale delle Venezie, EU/OIE/Reference Laboratory and FAO Reference Centre for AI and ND	Istituto Zooprofilattico Sperimentale delle Venezie	Barbierato, G.; Zecchin, B.; Fusaro, A.; Schivo, A.; Salviato, A.; Palumbo, E.; Giussani, E.; Pastori, A.; Monne, I.; Terregino, C.
EPI2141195	PB2	Italy	2021-Dec-16	EPI_ISL_14760758	A/turkey/Italy/21VIR11393-3/2021	Istituto Zooprofilattico Sperimentale delle Venezie, EU/OIE/Reference Laboratory and FAO Reference Centre for AI and ND	Istituto Zooprofilattico Sperimentale delle Venezie	Barbierato, G.; Zecchin, B.; Fusaro, A.; Schivo, A.; Salviato, A.; Palumbo, E.; Giussani, E.; Pastori, A.; Monne, I.; Terregino, C.
EPI2141197	PB1	Italy	2021-Dec-16	EPI_ISL_14760758	A/turkey/Italy/21VIR11393-3/2021	Istituto Zooprofilattico Sperimentale delle Venezie, EU/OIE/Reference Laboratory and FAO Reference Centre for AI and ND	Istituto Zooprofilattico Sperimentale delle Venezie	Barbierato, G.; Zecchin, B.; Fusaro, A.; Schivo, A.; Salviato, A.; Palumbo, E.; Giussani, E.; Pastori, A.; Monne, I.; Terregino, C.
EPI2141183	NP	Italy	2021-Dec-16	EPI_ISL_14760757	A/turkey/Italy/21VIR11392-2/2021	Istituto Zooprofilattico Sperimentale delle Venezie, EU/OIE/Reference Laboratory and FAO Reference Centre for AI and ND	Istituto Zooprofilattico Sperimentale delle Venezie	Barbierato, G.; Zecchin, B.; Fusaro, A.; Schivo, A.; Salviato, A.; Palumbo, E.; Giussani, E.; Pastori, A.; Monne, I.; Terregino, C.
EPI2141184	NS	Italy	2021-Dec-16	EPI_ISL_14760757	A/turkey/Italy/21VIR11392-2/2021	Istituto Zooprofilattico Sperimentale delle Venezie, EU/OIE/Reference Laboratory and FAO Reference Centre for AI and ND	Istituto Zooprofilattico Sperimentale delle Venezie	Barbierato, G.; Zecchin, B.; Fusaro, A.; Schivo, A.; Salviato, A.; Palumbo, E.; Giussani, E.; Pastori, A.; Monne, I.; Terregino, C.
EPI2141185	MP	Italy	2021-Dec-16	EPI_ISL_14760757	A/turkey/Italy/21VIR11392-2/2021	Istituto Zooprofilattico Sperimentale delle Venezie, EU/OIE/Reference Laboratory and FAO Reference Centre for AI and ND	Istituto Zooprofilattico Sperimentale delle Venezie	Barbierato, G.; Zecchin, B.; Fusaro, A.; Schivo, A.; Salviato, A.; Palumbo, E.; Giussani, E.; Pastori, A.; Monne, I.; Terregino, C.
EPI2141186	PA	Italy	2021-Dec-16	EPI_ISL_14760757	A/turkey/Italy/21VIR11392-2/2021	Istituto Zooprofilattico Sperimentale delle Venezie, EU/OIE/Reference Laboratory and FAO Reference Centre for AI and ND	Istituto Zooprofilattico Sperimentale delle Venezie	Barbierato, G.; Zecchin, B.; Fusaro, A.; Schivo, A.; Salviato, A.; Palumbo, E.; Giussani, E.; Pastori, A.; Monne, I.; Terregino, C.
EPI2141189	NA	Italy	2021-Dec-16	EPI_ISL_14760757	A/turkey/Italy/21VIR11392-2/2021	Istituto Zooprofilattico Sperimentale delle Venezie, EU/OIE/Reference Laboratory and FAO Reference Centre for AI and ND	Istituto Zooprofilattico Sperimentale delle Venezie	Barbierato, G.; Zecchin, B.; Fusaro, A.; Schivo, A.; Salviato, A.; Palumbo, E.; Giussani, E.; Pastori, A.; Monne, I.; Terregino, C.
EPI2141190	HA	Italy	2021-Dec-16	EPI_ISL_14760757	A/turkey/Italy/21VIR11392-2/2021	Istituto Zooprofilattico Sperimentale delle Venezie, EU/OIE/Reference Laboratory and FAO Reference Centre for AI and ND	Istituto Zooprofilattico Sperimentale delle Venezie	Barbierato, G.; Zecchin, B.; Fusaro, A.; Schivo, A.; Salviato, A.; Palumbo, E.; Giussani, E.; Pastori, A.; Monne, I.; Terregino, C.
EPI2141187	PB2	Italy	2021-Dec-16	EPI_ISL_14760757	A/turkey/Italy/21VIR11392-2/2021	Istituto Zooprofilattico Sperimentale delle Venezie, EU/OIE/Reference Laboratory and FAO Reference Centre for AI and ND	Istituto Zooprofilattico Sperimentale delle Venezie	Barbierato, G.; Zecchin, B.; Fusaro, A.; Schivo, A.; Salviato, A.; Palumbo, E.; Giussani, E.; Pastori, A.; Monne, I.; Terregino, C.
EPI2141188	PB1	Italy	2021-Dec-16	EPI_ISL_14760757	A/turkey/Italy/21VIR11392-2/2021	Istituto Zooprofilattico Sperimentale delle Venezie, EU/OIE/Reference Laboratory and FAO Reference Centre for AI and ND	Istituto Zooprofilattico Sperimentale delle Venezie	Barbierato, G.; Zecchin, B.; Fusaro, A.; Schivo, A.; Salviato, A.; Palumbo, E.; Giussani, E.; Pastori, A.; Monne, I.; Terregino, C.
[truncated: 9,571 more rows]
